# Supplementary material for: Genome-wide analysis of TPX2 gene family in Populus trichocarpa and its specific response genes under various abiotic stresses
Source: Front Plant Sci. 2023 Mar 13;14:1159181. doi: 10.3389/fpls.2023.1159181 (PMC10040543; doi:10.3389/fpls.2023.1159181)
Supplement: Supplementary Figure 1 — Structure of PtTPX2 genes and motif composition of PtTPX2 proteins. (UTR: Untranslated Regions. CDS: Coding DNA Sequence). [file DataSheet_1.zip]

Archive with 5 entries (5 files):
- Supplementary materials/Figure S1.tif
- Supplementary materials/Table S1 qPCR Primers.xlsx
- Supplementary materials/Table S2 Analysis of the location of TPX2 in the chromosome.xlsx
- Supplementary materials/Table S3 Promoter cis-acting element analysis.xlsx
- Supplementary materials/Table S4 PtTPX2 gene expression patterns.xlsx
