# Supplementary material for: Genome-wide analysis of TPX2 gene family in Populus trichocarpa and its specific response genes under various abiotic stresses
Source: Front Plant Sci. 2023 Mar 13;14:1159181. doi: 10.3389/fpls.2023.1159181 (PMC10040543; doi:10.3389/fpls.2023.1159181)
Supplement: Supplementary Figure 1 — Structure of PtTPX2 genes and motif composition of PtTPX2 proteins. (UTR: Untranslated Regions. CDS: Coding DNA Sequence). [file DataSheet_1.zip › Supplementary materials/Table S1 qPCR Primers.xlsx]

## Sheet: Sheet1
Gene	Primer
PtMAP20-qRCR-F	ACAAATCCAAGGTTGCCCCA
PtMAP20-qRCR-R	TGGCACGTTTGAGAGCTCTT
PtMAP20L1-qRCR-F	GTTGAGGCCTTCGAGAAGCT
PtMAP20L1-qRCR-R	CAAAGCCCATTGCATTGCCT
PtMAP20L2-qRCR-F	GGGGTGAGGCGATTGAAGAA
PtMAP20L2-qRCR-R	CCCCTTTGCTCTGTCCTGAG
PtTPX2-1-qRCR-F	GTGTTTGAGGCGCGTGAAAT
PtTPX2-1-qRCR-R	ATCAAACCACCGCTGAACCT
PtTPX2-2-qRCR-F	ACCAGTTTCACAAGGTGGCA
PtTPX2-2-qRCR-R	TTCCCCGTTCCAATAGGTGC
PtWDL1-qRCR-F	AACTGTTGGAACTGCCCCAA
PtWDL1-qRCR-R	TTCTCCAATGCTCGGTGCTT
PtWDL2-qRCR-F	TCTACCACAGCATCTGCACG
PtWDL2-qRCR-R	CTTTTCAGCCCGTTCAGTGC
PtWDL3-qRCR-F	ACGTCTGCATGGACAAGGAG
PtWDL3-qRCR-R	CCAGAACACCATGGTCGTCA
PtWDL4-qRCR-F	TACTGCTGCTTCTGTGCGAA
PtWDL4-qRCR-R	ATACTCCTTCCGCTTCGCTG
PtWDL5-qRCR-F	ACCAGGTCGGCTAAGTTTGG
PtWDL5-qRCR-R	GGGACTTCCTCTGTGGCTTC
PtWDL6-qRCR-F	ACCAGGTCGGCTAAGTTTGG
PtWDL6-qRCR-R	GGGACTTCCTCTGTGGCTTC
PtWDL7-qRCR-F	GGCGCTTCAAAAACCCCAAT
PtWDL7-qRCR-R	CAGGTGGCTTTGCTTTGGAC
PtWDL8-qRCR-F	CATTCAACGAGAGGCAGGGT
PtWDL8-qRCR-R	AGCTTTCACAACAGGCCCTT
PtWDL9-qRCR-F	TCAGTTGCGCAGAAAAAGGC
PtWDL9-qRCR-R	TCAGGCTCCTGCACATTGTT
PtWDL10-qRCR-F	AAAGCACGGCACAAGTCAAC
PtWDL10-qRCR-R	AGAGGGCTTGGTCTTTTCCG
PtWDL11-qRCR-F	GGACAATCCAATTCGAGCGC
PtWDL11-qRCR-R	GACCACTTCTCCCAAGCCAA
PtWDL12-qRCR-F	AAGCTGGCCCCATCTTCTTC
PtWDL12-qRCR-R	GCTCTCTGCCTCAGTCTTGG
PtWDL13-qRCR-F	TGCGAAGATGACGAGTACGG
PtWDL13-qRCR-R	AGCACATCATCCTCACGGTG
PtWDL14-qRCR-F	TGCGAAGATGACGAGTACGG
PtWDL14-qRCR-R	AGCACATCATCCTCACGGTG
