# Supplementary material for: Genome-wide analysis of TPX2 gene family in Populus trichocarpa and its specific response genes under various abiotic stresses
Source: Front Plant Sci. 2023 Mar 13;14:1159181. doi: 10.3389/fpls.2023.1159181 (PMC10040543; doi:10.3389/fpls.2023.1159181)
Supplement: Supplementary Figure 1 — Structure of PtTPX2 genes and motif composition of PtTPX2 proteins. (UTR: Untranslated Regions. CDS: Coding DNA Sequence). [file DataSheet_1.zip › Supplementary materials/Table S2 Analysis of the location of TPX2 in the chromosome.xlsx]

## Sheet: Sheet2
Name	Locus tag	Start	End	Chr
GhMAP20_1	Ghir_A08G004260.1	4515650	4517381	A08
GhMAP20_2	Ghir_D08G004490.1	4501423	4503192	D08
GhMAP20L1	Ghir_A05G038330.1	101115583	101117688	A05
GhMAP20L2	Ghir_A09G001050.1	2572355	2576273	A09
GhMAP20L3	Ghir_A12G008070.1	31899513	31902023	A12
GhMAP20L4	Ghir_D04G004740.1	6946534	6948507	D04
GhMAP20L5	Ghir_D09G001030.1	2489514	2493357	D09
GhMAP20L6	Ghir_D12G007670.1	16222209	16225021	D12
GhTPX2_1	Ghir_A01G001950.1	1773993	1779023	A01
GhTPX2_2	Ghir_A03G017290.1	104792485	104797722	A03
GhTPX2_3	Ghir_D01G001910.1	1512453	1517386	D01
GhTPX2_4	Ghir_D02G018540.1	62871411	62873346	D02
GhWDLA1	Ghir_A08G022470.1	118313781	118317302	A08
GhWDLA2	Ghir_A10G011410.1	34936572	34940966	A10
GhWDLA3	Ghir_A11G027080.1	106751377	106755154	A11
GhWDLA4	Ghir_A11G032620.1	118809231	118812631	A11
GhWDLA5	Ghir_A13G018070.1	100589373	100592672	A13
GhWDLA6	Ghir_D08G023280.1	64779878	64783488	D08
GhWDLA7	Ghir_D10G016280.1	41908833	41913305	D10
GhWDLA8	Ghir_D11G027230.1	58008336	58012090	D11
GhWDLA9	Ghir_D11G033140.1	68670545	68673936	D11
GhWDLA10	Ghir_D13G018730.1	56191571	56194805	D13
GhWDLB1	Ghir_A01G019330.1	113376354	113380045	A01
GhWDLB2	Ghir_A06G010520.1	37414253	37418949	A06
GhWDLB3	Ghir_A07G003300.1	3513513	3518076	A07
GhWDLB4	Ghir_A13G019520.1	102709130	102711762	A13
GhWDLB5	Ghir_D01G020810.1	59611318	59615108	D01
GhWDLB6	Ghir_D05G005790.1	4671916	4676641	D05
GhWDLB7	Ghir_D06G010880.1	23115882	23120112	D06
GhWDLB8	Ghir_D07G003290.1	3382922	3387594	D07
GhWDLB9	Ghir_D13G020260.1	57990884	57993520	D13
GhWDLC1	Ghir_A03G013740.1	89352569	89358712	A03
GhWDLC2	Ghir_A03G014530.1	93083695	93089656	A03
GhWDLC3	Ghir_A03G016090.1	100758625	100764810	A03
GhWDLC4	Ghir_A07G024260.1	96731927	96735163	A07
GhWDLC5	Ghir_A12G016200.1	90310007	90315301	A12
GhWDLC6	Ghir_D02G014930.1	52282032	52288747	D02
GhWDLC7	Ghir_D02G015950.1	55700677	55705048	D02
GhWDLC8	Ghir_D02G017350.1	60157200	60163627	D02
GhWDLC9	Ghir_D07G024330.1	58096578	58099953	D07
GhWDLC10	Ghir_D12G016430.1	48510333	48515522	D12
AtMAP20	AT5G37478	14881416	14883994	5
AtMAP20L1	AT5G15510	5034005	5036795	5
AtMAP20L2	AT3G01015	1609	4159	3
AtTPX2	AT1G03780	947520	951827	1
AtTPX2L	AT5G44270	17833636	17835817	5
AtWDL1	AT3G04630	1258830	1260652	3
AtWDL2	AT1G54460	20340572	20343554	1
AtWDL3	AT3G23090	8214289	8217206 bp	3
AtWVD2	AT5G28646	10674814	10677234	5
AtWDL4	AT2G35880	15062881	15066056	2
AtWDL5	AT4G32330	15608905	15612339	4
AtWDL6	AT2G25480	10842863	10845781	2
AtWDL7	AT1G70950	26752597	26755407	1
AtWDL8	AT3G01710	259991	261840	3
AtWDL9	AT3G26050	9521737	9524583	3
EgMAP20	Eucgr.J01635	20527165	20528280	Chr10
EgMAP20L	Eucgr.I01972	29590029	29593101	Chr9
EgTPX2	Eucgr.A01835	33316508	33321500	Chr01
EgWDL1	Eucgr.H04316	58834665	58838700	Chr08
EgWDL3	Eucgr.H00191	5670949	5674544	Chr8
EgWDL3L	Eucgr.H03155	44930013	44933122	Chr8
EgWDL4	Eucgr.A02553	40726184	40730613	Chr01
EgWDL5	Eucgr.C02774	56829180	56833274	Chr3
EgWDL6	Eucgr.C01741	29504223	29508570	Chr3
EgWDL7	Eucgr.G02189	41950109	41954701	Chr07
EgWDL8	Eucgr.J02275	27794110	27797881	Chr10
EgWDL8L	Eucgr.B03376	53113211	53117666	Chr2
PtMAP20	Potri.017G144061.1	14437973	14440111	Chr17
PtMAP20L1	Potri.004G118700.1	11236899	11240447	Chr04
PtMAP20L2	Potri.017G092100.1	10469621	10473961	Chr17
PtTPX2-1	Potri.007G138600.1	14946978	14952457	Chr07
PtTPX2-2	Potri.017G013100.4	913121	918505	Chr17
PtWDLA-1	Potri.005G055900.2	3506560	3511361	Chr05
PtWDLA-2	Potri.008G162800.1	11197657	11201316	Chr08
PtWDLA-3	Potri.010G076200.4	10370501	10373727	Chr10
PtWDLA-4	Potri.013G042800.1	2947075	2952037	Chr13
PtWDLB-1	Potri.006G200400.7	20798166	20803063	Chr06
PtWDLB-2	Potri.006G254400.1	25214010	25219122	Chr06
PtWDLB-3	Potri.016G066600.4	4688330	4693171	Chr16
PtWDLB-4	Potri.018G027500.1	2049125	2053666	Chr18
PtWDLC-1	Potri.001G336300.1	34454590	34458420	Chr01
PtWDLC-2	Potri.008G129300.1	8432697	8437371	Chr08
PtWDLC-3	Potri.008G180900.1	12471618	12476432	Chr08
PtWDLC-4	Potri.010G038100.2	6754351	6760205	Chr10
PtWDLC-5	Potri.010G053200.1	8471801	8476058	Chr10
PtWDLC-6	Potri.010G113000.1	13285738	13291165	Chr10
