# Supplementary material for: Genome-wide analysis of TPX2 gene family in Populus trichocarpa and its specific response genes under various abiotic stresses
Source: Front Plant Sci. 2023 Mar 13;14:1159181. doi: 10.3389/fpls.2023.1159181 (PMC10040543; doi:10.3389/fpls.2023.1159181)
Supplement: Supplementary Figure 1 — Structure of PtTPX2 genes and motif composition of PtTPX2 proteins. (UTR: Untranslated Regions. CDS: Coding DNA Sequence). [file DataSheet_1.zip › Supplementary materials/Table S3 Promoter cis-acting element analysis.xlsx]

## Sheet: Types and distribution location
rna-XM_002298556.3	69	118	cis-acting element involved in salicylic acid responsiveness
rna-XM_002298556.3	1613	1662	cis-acting element involved in salicylic acid responsiveness
rna-XM_002298556.3	1531	1580	part of a light responsive element
rna-XM_002298556.3	531	577	part of a conserved DNA module involved in light responsiveness
rna-XM_002298556.3	745	791	part of a conserved DNA module involved in light responsiveness
rna-XM_002298556.3	20	66	light responsive element
rna-XM_002298556.3	65	111	light responsive element
rna-XM_002298556.3	699	745	light responsive element
rna-XM_002298556.3	17	64	MYB binding site involved in light responsiveness
rna-XM_002298556.3	696	743	MYB binding site involved in light responsiveness
rna-XM_002298556.3	1240	1285	cis-acting regulatory element involved in the MeJA-responsiveness
rna-XM_002298556.3	1433	1478	cis-acting regulatory element involved in the MeJA-responsiveness
rna-XM_002298556.3	794	842	part of a light responsive element
rna-XM_002298556.3	1018	1067	part of a conserved DNA module involved in light responsiveness
rna-XM_002298556.3	1805	1853	cis-acting regulatory element involved in seed-specific regulation
rna-XM_002298556.3	1141	1194	part of a light responsive module
rna-XM_002298556.3	1810	1857	cis-acting regulatory element involved in auxin responsiveness
rna-XM_002298556.3	315	361	cis-acting regulatory element essential for the anaerobic induction
rna-XM_002298556.3	451	497	cis-acting regulatory element essential for the anaerobic induction
rna-XM_002298556.3	1923	1969	cis-acting regulatory element essential for the anaerobic induction
rna-XM_002298556.3	269	315	core promoter element around -30 of transcription start
rna-XM_002298556.3	270	314	core promoter element around -30 of transcription start
rna-XM_002298556.3	276	322	core promoter element around -30 of transcription start
rna-XM_002298556.3	277	321	core promoter element around -30 of transcription start
rna-XM_002298556.3	295	341	core promoter element around -30 of transcription start
rna-XM_002298556.3	296	342	core promoter element around -30 of transcription start
rna-XM_002298556.3	297	343	core promoter element around -30 of transcription start
rna-XM_002298556.3	298	344	core promoter element around -30 of transcription start
rna-XM_002298556.3	299	345	core promoter element around -30 of transcription start
rna-XM_002298556.3	300	346	core promoter element around -30 of transcription start
rna-XM_002298556.3	301	345	core promoter element around -30 of transcription start
rna-XM_002298556.3	391	437	core promoter element around -30 of transcription start
rna-XM_002298556.3	393	437	core promoter element around -30 of transcription start
rna-XM_002298556.3	454	500	core promoter element around -30 of transcription start
rna-XM_002298556.3	455	500	core promoter element around -30 of transcription start
rna-XM_002298556.3	456	500	core promoter element around -30 of transcription start
rna-XM_002298556.3	465	511	core promoter element around -30 of transcription start
rna-XM_002298556.3	467	511	core promoter element around -30 of transcription start
rna-XM_002298556.3	620	664	core promoter element around -30 of transcription start
rna-XM_002298556.3	660	704	core promoter element around -30 of transcription start
rna-XM_002298556.3	691	740	core promoter element around -30 of transcription start
rna-XM_002298556.3	739	784	core promoter element around -30 of transcription start
rna-XM_002298556.3	740	784	core promoter element around -30 of transcription start
rna-XM_002298556.3	1032	1078	core promoter element around -30 of transcription start
rna-XM_002298556.3	1033	1080	core promoter element around -30 of transcription start
rna-XM_002298556.3	1034	1080	core promoter element around -30 of transcription start
rna-XM_002298556.3	1035	1081	core promoter element around -30 of transcription start
rna-XM_002298556.3	1036	1080	core promoter element around -30 of transcription start
rna-XM_002298556.3	1063	1109	core promoter element around -30 of transcription start
rna-XM_002298556.3	1064	1108	core promoter element around -30 of transcription start
rna-XM_002298556.3	1209	1255	core promoter element around -30 of transcription start
rna-XM_002298556.3	1210	1257	core promoter element around -30 of transcription start
rna-XM_002298556.3	1211	1257	core promoter element around -30 of transcription start
rna-XM_002298556.3	1212	1258	core promoter element around -30 of transcription start
rna-XM_002298556.3	1213	1257	core promoter element around -30 of transcription start
rna-XM_002298556.3	1706	1751	core promoter element around -30 of transcription start
rna-XM_002298556.3	1707	1751	core promoter element around -30 of transcription start
rna-XM_002298556.3	1887	1935	core promoter element around -30 of transcription start
rna-XM_002298556.3	1913	1957	core promoter element around -30 of transcription start
rna-XM_002298556.3	1919	1966	core promoter element around -30 of transcription start
rna-XM_002298556.3	1852	1901	cis-acting element involved in cell cycle regulation
rna-XM_002298556.3	956	1004	part of a module for light response
rna-XM_002298556.3	1240	1285	cis-acting regulatory element involved in the MeJA-responsiveness
rna-XM_002298556.3	1433	1478	cis-acting regulatory element involved in the MeJA-responsiveness
rna-XM_002298556.3	-10	35	common cis-acting element in promoter and enhancer regions
rna-XM_002298556.3	6	51	common cis-acting element in promoter and enhancer regions
rna-XM_002298556.3	111	156	common cis-acting element in promoter and enhancer regions
rna-XM_002298556.3	148	193	common cis-acting element in promoter and enhancer regions
rna-XM_002298556.3	199	244	common cis-acting element in promoter and enhancer regions
rna-XM_002298556.3	341	386	common cis-acting element in promoter and enhancer regions
rna-XM_002298556.3	388	433	common cis-acting element in promoter and enhancer regions
rna-XM_002298556.3	396	441	common cis-acting element in promoter and enhancer regions
rna-XM_002298556.3	425	470	common cis-acting element in promoter and enhancer regions
rna-XM_002298556.3	448	493	common cis-acting element in promoter and enhancer regions
rna-XM_002298556.3	462	507	common cis-acting element in promoter and enhancer regions
rna-XM_002298556.3	470	515	common cis-acting element in promoter and enhancer regions
rna-XM_002298556.3	518	563	common cis-acting element in promoter and enhancer regions
rna-XM_002298556.3	624	669	common cis-acting element in promoter and enhancer regions
rna-XM_002298556.3	732	777	common cis-acting element in promoter and enhancer regions
rna-XM_002298556.3	775	820	common cis-acting element in promoter and enhancer regions
rna-XM_002298556.3	886	931	common cis-acting element in promoter and enhancer regions
rna-XM_002298556.3	1060	1105	common cis-acting element in promoter and enhancer regions
rna-XM_002298556.3	1105	1150	common cis-acting element in promoter and enhancer regions
rna-XM_002298556.3	1111	1156	common cis-acting element in promoter and enhancer regions
rna-XM_002298556.3	1599	1644	common cis-acting element in promoter and enhancer regions
rna-XM_002298556.3	1837	1882	common cis-acting element in promoter and enhancer regions
rna-XM_002298556.3	1847	1892	common cis-acting element in promoter and enhancer regions
rna-XM_002298556.3	1374	1420	MYB binding site involved in drought-inducibility
rna-XM_002298556.3	1678	1724	part of a light responsive element
rna-XM_002298556.3	239	288	wound-responsive element
rna-XM_002298556.3	1226	1274	cis-acting regulatory element involved in zein metabolism regulation
rna-XM_002309591.3	62	108	core promoter element around -30 of transcription start
rna-XM_002309591.3	63	108	core promoter element around -30 of transcription start
rna-XM_002309591.3	64	108	core promoter element around -30 of transcription start
rna-XM_002309591.3	75	122	core promoter element around -30 of transcription start
rna-XM_002309591.3	90	135	core promoter element around -30 of transcription start
rna-XM_002309591.3	91	135	core promoter element around -30 of transcription start
rna-XM_002309591.3	134	180	core promoter element around -30 of transcription start
rna-XM_002309591.3	135	181	core promoter element around -30 of transcription start
rna-XM_002309591.3	136	180	core promoter element around -30 of transcription start
rna-XM_002309591.3	203	248	core promoter element around -30 of transcription start
rna-XM_002309591.3	204	248	core promoter element around -30 of transcription start
rna-XM_002309591.3	263	310	core promoter element around -30 of transcription start
rna-XM_002309591.3	411	457	core promoter element around -30 of transcription start
rna-XM_002309591.3	412	458	core promoter element around -30 of transcription start
rna-XM_002309591.3	413	457	core promoter element around -30 of transcription start
rna-XM_002309591.3	443	490	core promoter element around -30 of transcription start
rna-XM_002309591.3	444	490	core promoter element around -30 of transcription start
rna-XM_002309591.3	445	490	core promoter element around -30 of transcription start
rna-XM_002309591.3	446	490	core promoter element around -30 of transcription start
rna-XM_002309591.3	450	496	core promoter element around -30 of transcription start
rna-XM_002309591.3	451	496	core promoter element around -30 of transcription start
rna-XM_002309591.3	452	496	core promoter element around -30 of transcription start
rna-XM_002309591.3	483	530	core promoter element around -30 of transcription start
rna-XM_002309591.3	484	530	core promoter element around -30 of transcription start
rna-XM_002309591.3	485	530	core promoter element around -30 of transcription start
rna-XM_002309591.3	486	530	core promoter element around -30 of transcription start
rna-XM_002309591.3	785	832	core promoter element around -30 of transcription start
rna-XM_002309591.3	808	852	core promoter element around -30 of transcription start
rna-XM_002309591.3	870	914	core promoter element around -30 of transcription start
rna-XM_002309591.3	874	920	core promoter element around -30 of transcription start
rna-XM_002309591.3	875	920	core promoter element around -30 of transcription start
rna-XM_002309591.3	876	920	core promoter element around -30 of transcription start
rna-XM_002309591.3	903	948	core promoter element around -30 of transcription start
rna-XM_002309591.3	904	948	core promoter element around -30 of transcription start
rna-XM_002309591.3	958	1006	core promoter element around -30 of transcription start
rna-XM_002309591.3	980	1027	core promoter element around -30 of transcription start
rna-XM_002309591.3	1002	1048	core promoter element around -30 of transcription start
rna-XM_002309591.3	1003	1047	core promoter element around -30 of transcription start
rna-XM_002309591.3	1138	1185	core promoter element around -30 of transcription start
rna-XM_002309591.3	1432	1479	core promoter element around -30 of transcription start
rna-XM_002309591.3	1449	1498	core promoter element around -30 of transcription start
rna-XM_002309591.3	1486	1533	core promoter element around -30 of transcription start
rna-XM_002309591.3	1701	1745	core promoter element around -30 of transcription start
rna-XM_002309591.3	1827	1873	core promoter element around -30 of transcription start
rna-XM_002309591.3	1828	1872	core promoter element around -30 of transcription start
rna-XM_002309591.3	848	895	cis-acting element involved in the abscisic acid responsiveness
rna-XM_002309591.3	1077	1122	cis-acting element involved in the abscisic acid responsiveness
rna-XM_002309591.3	769	815	light responsive element
rna-XM_002309591.3	624	670	cis-acting regulatory element essential for the anaerobic induction
rna-XM_002309591.3	1504	1550	cis-acting regulatory element essential for the anaerobic induction
rna-XM_002309591.3	1690	1736	cis-acting regulatory element essential for the anaerobic induction
rna-XM_002309591.3	1860	1906	cis-acting regulatory element essential for the anaerobic induction
rna-XM_002309591.3	1591	1636	cis-acting regulatory element involved in the MeJA-responsiveness
rna-XM_002309591.3	1608	1653	cis-acting regulatory element involved in the MeJA-responsiveness
rna-XM_002309591.3	1908	1953	cis-acting regulatory element involved in the MeJA-responsiveness
rna-XM_002309591.3	44	92.5	element involved in differentiation of the palisade mesophyll cells
rna-XM_002309591.3	1019	1068	cis-acting element involved in defense and stress responsiveness
rna-XM_002309591.3	1566	1613	MYB binding site involved in light responsiveness
rna-XM_002309591.3	216	263	light responsive element
rna-XM_002309591.3	217	263	light responsive element
rna-XM_002309591.3	323	369	light responsive element
rna-XM_002309591.3	165	211	part of a conserved DNA module involved in light responsiveness
rna-XM_002309591.3	207	253	part of a conserved DNA module involved in light responsiveness
rna-XM_002309591.3	732	778	part of a conserved DNA module involved in light responsiveness
rna-XM_002309591.3	1540	1586	part of a conserved DNA module involved in light responsiveness
rna-XM_002309591.3	605	652	part of a light responsive element
rna-XM_002309591.3	674	724	part of a light responsive element
rna-XM_002309591.3	1068	1114	enhancer-like element involved in anoxic specific inducibility
rna-XM_002309591.3	1077	1123	cis-acting regulatory element involved in light responsiveness
rna-XM_002309591.3	1047	1093	part of a light responsive element
rna-XM_002309591.3	1932	1978	part of a light responsive element
rna-XM_002309591.3	-14	31	common cis-acting element in promoter and enhancer regions
rna-XM_002309591.3	43	88	common cis-acting element in promoter and enhancer regions
rna-XM_002309591.3	228	273	common cis-acting element in promoter and enhancer regions
rna-XM_002309591.3	274	319	common cis-acting element in promoter and enhancer regions
rna-XM_002309591.3	524	569	common cis-acting element in promoter and enhancer regions
rna-XM_002309591.3	540	585	common cis-acting element in promoter and enhancer regions
rna-XM_002309591.3	545	590	common cis-acting element in promoter and enhancer regions
rna-XM_002309591.3	627	672	common cis-acting element in promoter and enhancer regions
rna-XM_002309591.3	940	985	common cis-acting element in promoter and enhancer regions
rna-XM_002309591.3	1273	1318	common cis-acting element in promoter and enhancer regions
rna-XM_002309591.3	1404	1449	common cis-acting element in promoter and enhancer regions
rna-XM_002309591.3	1442	1487	common cis-acting element in promoter and enhancer regions
rna-XM_002309591.3	1546	1591	common cis-acting element in promoter and enhancer regions
rna-XM_002309591.3	1602	1647	common cis-acting element in promoter and enhancer regions
rna-XM_002309591.3	1858	1903	common cis-acting element in promoter and enhancer regions
rna-XM_002309591.3	1911	1956	common cis-acting element in promoter and enhancer regions
rna-XM_002309591.3	1926	1975	common cis-acting element in promoter and enhancer regions
rna-XM_002309591.3	1928	1973	common cis-acting element in promoter and enhancer regions
rna-XM_002309591.3	1938	1983	common cis-acting element in promoter and enhancer regions
rna-XM_002309591.3	1969	2000	common cis-acting element in promoter and enhancer regions
rna-XM_002309591.3	745	793	part of a light responsive element
rna-XM_002309591.3	1591	1636	cis-acting regulatory element involved in the MeJA-responsiveness
rna-XM_002309591.3	1608	1653	cis-acting regulatory element involved in the MeJA-responsiveness
rna-XM_002309591.3	1908	1953	cis-acting regulatory element involved in the MeJA-responsiveness
rna-XM_002309591.3	660	706	cis-acting regulatory element related to meristem expression
rna-XM_002309591.3	1144	1190	cis-acting regulatory element related to meristem expression
rna-XM_002309591.3	1213	1261	part of a module for light response
rna-XM_002312540.3	45	94	cis-acting element involved in defense and stress responsiveness
rna-XM_002312540.3	236	285	cis-acting element involved in defense and stress responsiveness
rna-XM_002312540.3	16	65	part of a conserved DNA module involved in light responsiveness
rna-XM_002312540.3	999	1047	cis-acting regulatory element involved in seed-specific regulation
rna-XM_002312540.3	788	834	cis-acting regulatory element essential for the anaerobic induction
rna-XM_002312540.3	-17	29	core promoter element around -30 of transcription start
rna-XM_002312540.3	-16	31	core promoter element around -30 of transcription start
rna-XM_002312540.3	-15	31	core promoter element around -30 of transcription start
rna-XM_002312540.3	-14	32	core promoter element around -30 of transcription start
rna-XM_002312540.3	-13	33	core promoter element around -30 of transcription start
rna-XM_002312540.3	-12	34	core promoter element around -30 of transcription start
rna-XM_002312540.3	-11	35	core promoter element around -30 of transcription start
rna-XM_002312540.3	-10	36	core promoter element around -30 of transcription start
rna-XM_002312540.3	-9	37	core promoter element around -30 of transcription start
rna-XM_002312540.3	-8	38	core promoter element around -30 of transcription start
rna-XM_002312540.3	-7	39	core promoter element around -30 of transcription start
rna-XM_002312540.3	-6	40	core promoter element around -30 of transcription start
rna-XM_002312540.3	-5	39	core promoter element around -30 of transcription start
rna-XM_002312540.3	10	56	core promoter element around -30 of transcription start
rna-XM_002312540.3	11	56	core promoter element around -30 of transcription start
rna-XM_002312540.3	12	56	core promoter element around -30 of transcription start
rna-XM_002312540.3	161	209	core promoter element around -30 of transcription start
rna-XM_002312540.3	250	294	core promoter element around -30 of transcription start
rna-XM_002312540.3	274	318	core promoter element around -30 of transcription start
rna-XM_002312540.3	330	376	core promoter element around -30 of transcription start
rna-XM_002312540.3	331	377	core promoter element around -30 of transcription start
rna-XM_002312540.3	332	378	core promoter element around -30 of transcription start
rna-XM_002312540.3	333	379	core promoter element around -30 of transcription start
rna-XM_002312540.3	334	380	core promoter element around -30 of transcription start
rna-XM_002312540.3	335	381	core promoter element around -30 of transcription start
rna-XM_002312540.3	336	382	core promoter element around -30 of transcription start
rna-XM_002312540.3	337	383	core promoter element around -30 of transcription start
rna-XM_002312540.3	338	384	core promoter element around -30 of transcription start
rna-XM_002312540.3	339	385	core promoter element around -30 of transcription start
rna-XM_002312540.3	340	386	core promoter element around -30 of transcription start
rna-XM_002312540.3	341	387	core promoter element around -30 of transcription start
rna-XM_002312540.3	342	388	core promoter element around -30 of transcription start
rna-XM_002312540.3	343	389	core promoter element around -30 of transcription start
rna-XM_002312540.3	344	390	core promoter element around -30 of transcription start
rna-XM_002312540.3	345	391	core promoter element around -30 of transcription start
rna-XM_002312540.3	346	392	core promoter element around -30 of transcription start
rna-XM_002312540.3	347	393	core promoter element around -30 of transcription start
rna-XM_002312540.3	348	394	core promoter element around -30 of transcription start
rna-XM_002312540.3	349	395	core promoter element around -30 of transcription start
rna-XM_002312540.3	350	396	core promoter element around -30 of transcription start
rna-XM_002312540.3	351	397	core promoter element around -30 of transcription start
rna-XM_002312540.3	352	398	core promoter element around -30 of transcription start
rna-XM_002312540.3	353	399	core promoter element around -30 of transcription start
rna-XM_002312540.3	354	400	core promoter element around -30 of transcription start
rna-XM_002312540.3	355	401	core promoter element around -30 of transcription start
rna-XM_002312540.3	356	402	core promoter element around -30 of transcription start
rna-XM_002312540.3	357	403	core promoter element around -30 of transcription start
rna-XM_002312540.3	358	404	core promoter element around -30 of transcription start
rna-XM_002312540.3	359	403	core promoter element around -30 of transcription start
rna-XM_002312540.3	454	498	core promoter element around -30 of transcription start
rna-XM_002312540.3	646	692	core promoter element around -30 of transcription start
rna-XM_002312540.3	647	691	core promoter element around -30 of transcription start
rna-XM_002312540.3	780	824	core promoter element around -30 of transcription start
rna-XM_002312540.3	471	516	cis-acting element involved in the abscisic acid responsiveness
rna-XM_002312540.3	31	79	part of a light responsive element
rna-XM_002312540.3	296	342	part of a conserved DNA module involved in light responsiveness
rna-XM_002312540.3	416	462	part of a conserved DNA module involved in light responsiveness
rna-XM_002312540.3	1667	1713	part of a conserved DNA module involved in light responsiveness
rna-XM_002312540.3	1946	1992	part of a conserved DNA module involved in light responsiveness
rna-XM_002312540.3	539	586	cis-regulatory element involved in endosperm expression
rna-XM_002312540.3	73	120	light responsive element
rna-XM_002312540.3	318	365	light responsive element
rna-XM_002312540.3	319	365	light responsive element
rna-XM_002312540.3	369	416	light responsive element
rna-XM_002312540.3	1860	1906	part of a light responsive element
rna-XM_002312540.3	1056	1102	cis-acting element involved in low-temperature responsiveness
rna-XM_002312540.3	1063	1109	auxin-responsive element
rna-XM_002312540.3	1453	1499	auxin-responsive element
rna-XM_002312540.3	1841	1887	auxin-responsive element
rna-XM_002312540.3	471	517	cis-acting regulatory element involved in light responsiveness
rna-XM_002312540.3	435	481	cis-acting regulatory element related to meristem expression
rna-XM_002312540.3	66	116.5	MYB binding site involved in flavonoid biosynthetic genes regulation
rna-XM_002312540.3	53	98	common cis-acting element in promoter and enhancer regions
rna-XM_002312540.3	91	136	common cis-acting element in promoter and enhancer regions
rna-XM_002312540.3	536	581	common cis-acting element in promoter and enhancer regions
rna-XM_002312540.3	586	631	common cis-acting element in promoter and enhancer regions
rna-XM_002312540.3	690	735	common cis-acting element in promoter and enhancer regions
rna-XM_002312540.3	943	988	common cis-acting element in promoter and enhancer regions
rna-XM_002312540.3	1340	1385	common cis-acting element in promoter and enhancer regions
rna-XM_002312540.3	1428	1473	common cis-acting element in promoter and enhancer regions
rna-XM_002312540.3	1487	1532	common cis-acting element in promoter and enhancer regions
rna-XM_002312540.3	1528	1573	common cis-acting element in promoter and enhancer regions
rna-XM_002312540.3	1624	1669	common cis-acting element in promoter and enhancer regions
rna-XM_002312540.3	1705	1750	common cis-acting element in promoter and enhancer regions
rna-XM_002312540.3	1744	1789	common cis-acting element in promoter and enhancer regions
rna-XM_002312540.3	1754	1799	common cis-acting element in promoter and enhancer regions
rna-XM_002314531.3	119	165	part of a conserved DNA module involved in light responsiveness
rna-XM_002314531.3	476	522	part of a conserved DNA module involved in light responsiveness
rna-XM_002314531.3	640	686	part of a conserved DNA module involved in light responsiveness
rna-XM_002314531.3	644	690	part of a conserved DNA module involved in light responsiveness
rna-XM_002314531.3	648	694	part of a conserved DNA module involved in light responsiveness
rna-XM_002314531.3	993	1039	part of a conserved DNA module involved in light responsiveness
rna-XM_002314531.3	1448	1494	part of a conserved DNA module involved in light responsiveness
rna-XM_002314531.3	887	937	part of a conserved DNA module array (CMA3)
rna-XM_002314531.3	752	805	part of a light responsive module
rna-XM_002314531.3	402	448	cis-acting regulatory element essential for the anaerobic induction
rna-XM_002314531.3	1352	1398	cis-acting regulatory element essential for the anaerobic induction
rna-XM_002314531.3	1788	1835	cis-acting regulatory element involved in auxin responsiveness
rna-XM_002314531.3	15	59	core promoter element around -30 of transcription start
rna-XM_002314531.3	33	82	core promoter element around -30 of transcription start
rna-XM_002314531.3	166	212	core promoter element around -30 of transcription start
rna-XM_002314531.3	167	212	core promoter element around -30 of transcription start
rna-XM_002314531.3	168	212	core promoter element around -30 of transcription start
rna-XM_002314531.3	190	236	core promoter element around -30 of transcription start
rna-XM_002314531.3	191	236	core promoter element around -30 of transcription start
rna-XM_002314531.3	192	236	core promoter element around -30 of transcription start
rna-XM_002314531.3	228	272	core promoter element around -30 of transcription start
rna-XM_002314531.3	235	279	core promoter element around -30 of transcription start
rna-XM_002314531.3	267	313	core promoter element around -30 of transcription start
rna-XM_002314531.3	268	312	core promoter element around -30 of transcription start
rna-XM_002314531.3	286	334	core promoter element around -30 of transcription start
rna-XM_002314531.3	329	377	core promoter element around -30 of transcription start
rna-XM_002314531.3	342	386	core promoter element around -30 of transcription start
rna-XM_002314531.3	395	439	core promoter element around -30 of transcription start
rna-XM_002314531.3	675	719	core promoter element around -30 of transcription start
rna-XM_002314531.3	692	736	core promoter element around -30 of transcription start
rna-XM_002314531.3	833	879	core promoter element around -30 of transcription start
rna-XM_002314531.3	834	878	core promoter element around -30 of transcription start
rna-XM_002314531.3	933	980	core promoter element around -30 of transcription start
rna-XM_002314531.3	1169	1215	core promoter element around -30 of transcription start
rna-XM_002314531.3	1170	1214	core promoter element around -30 of transcription start
rna-XM_002314531.3	1182	1228	core promoter element around -30 of transcription start
rna-XM_002314531.3	1183	1229	core promoter element around -30 of transcription start
rna-XM_002314531.3	1184	1230	core promoter element around -30 of transcription start
rna-XM_002314531.3	1185	1229	core promoter element around -30 of transcription start
rna-XM_002314531.3	1227	1275	core promoter element around -30 of transcription start
rna-XM_002314531.3	1376	1422	core promoter element around -30 of transcription start
rna-XM_002314531.3	1377	1423	core promoter element around -30 of transcription start
rna-XM_002314531.3	1378	1424	core promoter element around -30 of transcription start
rna-XM_002314531.3	1379	1423	core promoter element around -30 of transcription start
rna-XM_002314531.3	1606	1652	core promoter element around -30 of transcription start
rna-XM_002314531.3	1607	1651	core promoter element around -30 of transcription start
rna-XM_002314531.3	1609	1657	core promoter element around -30 of transcription start
rna-XM_002314531.3	1959	2000	core promoter element around -30 of transcription start
rna-XM_002314531.3	1961	2000	core promoter element around -30 of transcription start
rna-XM_002314531.3	270	323	part of a light responsive element
rna-XM_002314531.3	337	385	part of a light responsive element
rna-XM_002314531.3	433	481	part of a light responsive element
rna-XM_002314531.3	1966	2000	part of a light responsive element
rna-XM_002314531.3	1829	1876	part of a light responsive element
rna-XM_002314531.3	1667	1713	MYBHv1 binding site
rna-XM_002314531.3	369	414	common cis-acting element in promoter and enhancer regions
rna-XM_002314531.3	532	577	common cis-acting element in promoter and enhancer regions
rna-XM_002314531.3	558	603	common cis-acting element in promoter and enhancer regions
rna-XM_002314531.3	600	645	common cis-acting element in promoter and enhancer regions
rna-XM_002314531.3	927	972	common cis-acting element in promoter and enhancer regions
rna-XM_002314531.3	1017	1062	common cis-acting element in promoter and enhancer regions
rna-XM_002314531.3	1269	1314	common cis-acting element in promoter and enhancer regions
rna-XM_002314531.3	1439	1484	common cis-acting element in promoter and enhancer regions
rna-XM_002314531.3	1445	1490	common cis-acting element in promoter and enhancer regions
rna-XM_002314531.3	1796	1841	common cis-acting element in promoter and enhancer regions
rna-XM_002314531.3	8	56	part of a module for light response
rna-XM_002314531.3	483	531	part of a module for light response
rna-XM_002314531.3	1741	1787	part of a light responsive element
rna-XM_002314776.3	213	260	gibberellin-responsive element
rna-XM_002314776.3	1064	1111	gibberellin-responsive element
rna-XM_002314776.3	347	393	cis-acting regulatory element related to meristem expression
rna-XM_002314776.3	316	361	cis-acting regulatory element involved in the MeJA-responsiveness
rna-XM_002314776.3	818	863	cis-acting regulatory element involved in the MeJA-responsiveness
rna-XM_002314776.3	723	769	MYBHv1 binding site
rna-XM_002314776.3	38	83	common cis-acting element in promoter and enhancer regions
rna-XM_002314776.3	79	126	common cis-acting element in promoter and enhancer regions
rna-XM_002314776.3	181	226	common cis-acting element in promoter and enhancer regions
rna-XM_002314776.3	221	266	common cis-acting element in promoter and enhancer regions
rna-XM_002314776.3	330	375	common cis-acting element in promoter and enhancer regions
rna-XM_002314776.3	389	434	common cis-acting element in promoter and enhancer regions
rna-XM_002314776.3	627	672	common cis-acting element in promoter and enhancer regions
rna-XM_002314776.3	1192	1237	common cis-acting element in promoter and enhancer regions
rna-XM_002314776.3	1324	1369	common cis-acting element in promoter and enhancer regions
rna-XM_002314776.3	1460	1505	common cis-acting element in promoter and enhancer regions
rna-XM_002314776.3	1508	1553	common cis-acting element in promoter and enhancer regions
rna-XM_002314776.3	1525	1570	common cis-acting element in promoter and enhancer regions
rna-XM_002314776.3	1716	1761	common cis-acting element in promoter and enhancer regions
rna-XM_002314776.3	940	986	MYB binding site involved in drought-inducibility
rna-XM_002314776.3	1889	1935	MYB binding site involved in drought-inducibility
rna-XM_002314776.3	1046	1095	cis-acting regulatory element involved in zein metabolism regulation
rna-XM_002314776.3	56	106	cis-acting element involved in salicylic acid responsiveness
rna-XM_002314776.3	1259	1308	cis-acting element involved in salicylic acid responsiveness
rna-XM_002314776.3	902	949	part of a light responsive element
rna-XM_002314776.3	373	419	part of a conserved DNA module involved in light responsiveness
rna-XM_002314776.3	1155	1201	part of a conserved DNA module involved in light responsiveness
rna-XM_002314776.3	1178	1224	part of a conserved DNA module involved in light responsiveness
rna-XM_002314776.3	1367	1413	part of a conserved DNA module involved in light responsiveness
rna-XM_002314776.3	548	595	MYB binding site involved in light responsiveness
rna-XM_002314776.3	1724	1770	cis-acting regulatory element involved in light responsiveness
rna-XM_002314776.3	316	361	cis-acting regulatory element involved in the MeJA-responsiveness
rna-XM_002314776.3	818	863	cis-acting regulatory element involved in the MeJA-responsiveness
rna-XM_002314776.3	1087	1136	part of a conserved DNA module involved in light responsiveness
rna-XM_002314776.3	450	500	binding site of AT-rich DNA binding protein (ATBP-1)
rna-XM_002314776.3	245	291	cis-acting regulatory element essential for the anaerobic induction
rna-XM_002314776.3	454	500	cis-acting regulatory element essential for the anaerobic induction
rna-XM_002314776.3	46	90	core promoter element around -30 of transcription start
rna-XM_002314776.3	124	170	core promoter element around -30 of transcription start
rna-XM_002314776.3	126	170	core promoter element around -30 of transcription start
rna-XM_002314776.3	276	320	core promoter element around -30 of transcription start
rna-XM_002314776.3	412	456	core promoter element around -30 of transcription start
rna-XM_002314776.3	449	493	core promoter element around -30 of transcription start
rna-XM_002314776.3	655	701	core promoter element around -30 of transcription start
rna-XM_002314776.3	656	702	core promoter element around -30 of transcription start
rna-XM_002314776.3	657	701	core promoter element around -30 of transcription start
rna-XM_002314776.3	680	726	core promoter element around -30 of transcription start
rna-XM_002314776.3	681	727	core promoter element around -30 of transcription start
rna-XM_002314776.3	682	726	core promoter element around -30 of transcription start
rna-XM_002314776.3	951	995	core promoter element around -30 of transcription start
rna-XM_002314776.3	1136	1182	core promoter element around -30 of transcription start
rna-XM_002314776.3	1137	1181	core promoter element around -30 of transcription start
rna-XM_002314776.3	1215	1267	core promoter element around -30 of transcription start
rna-XM_002314776.3	1217	1265	core promoter element around -30 of transcription start
rna-XM_002314776.3	1218	1265	core promoter element around -30 of transcription start
rna-XM_002314776.3	1219	1265	core promoter element around -30 of transcription start
rna-XM_002314776.3	1220	1265	core promoter element around -30 of transcription start
rna-XM_002314776.3	1221	1273	core promoter element around -30 of transcription start
rna-XM_002314776.3	1223	1272	core promoter element around -30 of transcription start
rna-XM_002314776.3	1224	1271	core promoter element around -30 of transcription start
rna-XM_002314776.3	1225	1271	core promoter element around -30 of transcription start
rna-XM_002314776.3	1226	1273	core promoter element around -30 of transcription start
rna-XM_002314776.3	1227	1273	core promoter element around -30 of transcription start
rna-XM_002314776.3	1228	1274	core promoter element around -30 of transcription start
rna-XM_002314776.3	1229	1273	core promoter element around -30 of transcription start
rna-XM_002314776.3	1466	1512	core promoter element around -30 of transcription start
rna-XM_002314776.3	1467	1512	core promoter element around -30 of transcription start
rna-XM_002314776.3	1468	1512	core promoter element around -30 of transcription start
rna-XM_002314776.3	1725	1770	cis-acting element involved in the abscisic acid responsiveness
rna-XM_002319610.3	93	139	part of a conserved DNA module involved in light responsiveness
rna-XM_002319610.3	117	163	part of a conserved DNA module involved in light responsiveness
rna-XM_002319610.3	739	788	cis-acting element involved in salicylic acid responsiveness
rna-XM_002319610.3	1960	2000	cis-acting element involved in salicylic acid responsiveness
rna-XM_002319610.3	1175	1224	element for maximal elicitor-mediated activation (2copies)
rna-XM_002319610.3	399	448	cis-acting element involved in defense and stress responsiveness
rna-XM_002319610.3	1211	1260	cis-acting element involved in defense and stress responsiveness
rna-XM_002319610.3	206	251	cis-acting regulatory element involved in the MeJA-responsiveness
rna-XM_002319610.3	725	771	cis-acting regulatory element essential for the anaerobic induction
rna-XM_002319610.3	836	882	cis-acting regulatory element essential for the anaerobic induction
rna-XM_002319610.3	1197	1243	cis-acting regulatory element essential for the anaerobic induction
rna-XM_002319610.3	105	150	cis-acting element involved in the abscisic acid responsiveness
rna-XM_002319610.3	62	109	core promoter element around -30 of transcription start
rna-XM_002319610.3	63	109	core promoter element around -30 of transcription start
rna-XM_002319610.3	64	110	core promoter element around -30 of transcription start
rna-XM_002319610.3	65	109	core promoter element around -30 of transcription start
rna-XM_002319610.3	218	264	core promoter element around -30 of transcription start
rna-XM_002319610.3	220	264	core promoter element around -30 of transcription start
rna-XM_002319610.3	319	365	core promoter element around -30 of transcription start
rna-XM_002319610.3	320	365	core promoter element around -30 of transcription start
rna-XM_002319610.3	321	365	core promoter element around -30 of transcription start
rna-XM_002319610.3	463	510	core promoter element around -30 of transcription start
rna-XM_002319610.3	684	733	core promoter element around -30 of transcription start
rna-XM_002319610.3	806	853	core promoter element around -30 of transcription start
rna-XM_002319610.3	807	853	core promoter element around -30 of transcription start
rna-XM_002319610.3	808	853	core promoter element around -30 of transcription start
rna-XM_002319610.3	809	853	core promoter element around -30 of transcription start
rna-XM_002319610.3	1309	1354	core promoter element around -30 of transcription start
rna-XM_002319610.3	1310	1354	core promoter element around -30 of transcription start
rna-XM_002319610.3	1433	1481	core promoter element around -30 of transcription start
rna-XM_002319610.3	1504	1550	core promoter element around -30 of transcription start
rna-XM_002319610.3	1505	1550	core promoter element around -30 of transcription start
rna-XM_002319610.3	1506	1550	core promoter element around -30 of transcription start
rna-XM_002319610.3	1516	1562	core promoter element around -30 of transcription start
rna-XM_002319610.3	1517	1561	core promoter element around -30 of transcription start
rna-XM_002319610.3	1530	1576	core promoter element around -30 of transcription start
rna-XM_002319610.3	1531	1576	core promoter element around -30 of transcription start
rna-XM_002319610.3	1532	1576	core promoter element around -30 of transcription start
rna-XM_002319610.3	1548	1594	core promoter element around -30 of transcription start
rna-XM_002319610.3	1549	1594	core promoter element around -30 of transcription start
rna-XM_002319610.3	1550	1594	core promoter element around -30 of transcription start
rna-XM_002319610.3	1606	1651	core promoter element around -30 of transcription start
rna-XM_002319610.3	1607	1651	core promoter element around -30 of transcription start
rna-XM_002319610.3	1684	1732	core promoter element around -30 of transcription start
rna-XM_002319610.3	1891	1937	core promoter element around -30 of transcription start
rna-XM_002319610.3	1892	1937	core promoter element around -30 of transcription start
rna-XM_002319610.3	1893	1937	core promoter element around -30 of transcription start
rna-XM_002319610.3	977	1030	part of a light responsive element
rna-XM_002319610.3	503	551	part of a module for light response
rna-XM_002319610.3	527	575	part of a module for light response
rna-XM_002319610.3	1101	1149	part of a module for light response
rna-XM_002319610.3	5	50	common cis-acting element in promoter and enhancer regions
rna-XM_002319610.3	39	84	common cis-acting element in promoter and enhancer regions
rna-XM_002319610.3	176	221	common cis-acting element in promoter and enhancer regions
rna-XM_002319610.3	579	624	common cis-acting element in promoter and enhancer regions
rna-XM_002319610.3	636	681	common cis-acting element in promoter and enhancer regions
rna-XM_002319610.3	1156	1206	common cis-acting element in promoter and enhancer regions
rna-XM_002319610.3	1354	1399	common cis-acting element in promoter and enhancer regions
rna-XM_002319610.3	1804	1849	common cis-acting element in promoter and enhancer regions
rna-XM_002319610.3	1831	1876	common cis-acting element in promoter and enhancer regions
rna-XM_002319610.3	1856	1901	common cis-acting element in promoter and enhancer regions
rna-XM_002319610.3	338	385	part of a light responsive element
rna-XM_002319610.3	344	391	part of a light responsive element
rna-XM_002319610.3	206	251	cis-acting regulatory element involved in the MeJA-responsiveness
rna-XM_002319610.3	104	150	cis-acting regulatory element involved in light responsiveness
rna-XM_002319610.3	328	378	light responsive element
rna-XM_002319610.3	399	445	part of a light responsive element
rna-XM_002319610.3	1215	1261	part of a light responsive element
rna-XM_002319610.3	430	476	cis-acting element involved in low-temperature responsiveness
rna-XM_002319610.3	518	564	cis-acting element involved in low-temperature responsiveness
rna-XM_002319610.3	1841	1887	cis-acting element involved in low-temperature responsiveness
rna-XM_002319610.3	1315	1364	cis-acting element involved in light responsiveness
rna-XM_002319610.3	139	188	part of a light responsive element
rna-XM_002323856.3	1701	1751	part of a conserved DNA module array (CMA3)
rna-XM_002323856.3	199	245	part of a conserved DNA module involved in light responsiveness
rna-XM_002323856.3	443	489	part of a conserved DNA module involved in light responsiveness
rna-XM_002323856.3	792	838	part of a conserved DNA module involved in light responsiveness
rna-XM_002323856.3	858	904	part of a conserved DNA module involved in light responsiveness
rna-XM_002323856.3	779	826	cis-regulatory element involved in endosperm expression
rna-XM_002323856.3	1316	1365	cis-acting element involved in salicylic acid responsiveness
rna-XM_002323856.3	1170	1215	cis-acting regulatory element involved in the MeJA-responsiveness
rna-XM_002323856.3	306	355	part of a conserved DNA module involved in light responsiveness
rna-XM_002323856.3	456	502	cis-acting regulatory element essential for the anaerobic induction
rna-XM_002323856.3	1397	1443	cis-acting regulatory element essential for the anaerobic induction
rna-XM_002323856.3	1760	1806	cis-acting regulatory element essential for the anaerobic induction
rna-XM_002323856.3	256	301	cis-acting element involved in the abscisic acid responsiveness
rna-XM_002323856.3	39	86	core promoter element around -30 of transcription start
rna-XM_002323856.3	40	86	core promoter element around -30 of transcription start
rna-XM_002323856.3	41	86	core promoter element around -30 of transcription start
rna-XM_002323856.3	42	86	core promoter element around -30 of transcription start
rna-XM_002323856.3	108	154	core promoter element around -30 of transcription start
rna-XM_002323856.3	109	154	core promoter element around -30 of transcription start
rna-XM_002323856.3	110	154	core promoter element around -30 of transcription start
rna-XM_002323856.3	157	203	core promoter element around -30 of transcription start
rna-XM_002323856.3	158	204	core promoter element around -30 of transcription start
rna-XM_002323856.3	159	205	core promoter element around -30 of transcription start
rna-XM_002323856.3	160	206	core promoter element around -30 of transcription start
rna-XM_002323856.3	161	207	core promoter element around -30 of transcription start
rna-XM_002323856.3	162	208	core promoter element around -30 of transcription start
rna-XM_002323856.3	163	209	core promoter element around -30 of transcription start
rna-XM_002323856.3	164	210	core promoter element around -30 of transcription start
rna-XM_002323856.3	165	211	core promoter element around -30 of transcription start
rna-XM_002323856.3	166	212	core promoter element around -30 of transcription start
rna-XM_002323856.3	167	213	core promoter element around -30 of transcription start
rna-XM_002323856.3	168	212	core promoter element around -30 of transcription start
rna-XM_002323856.3	217	263	core promoter element around -30 of transcription start
rna-XM_002323856.3	219	263	core promoter element around -30 of transcription start
rna-XM_002323856.3	394	441	core promoter element around -30 of transcription start
rna-XM_002323856.3	483	532	core promoter element around -30 of transcription start
rna-XM_002323856.3	484	531	core promoter element around -30 of transcription start
rna-XM_002323856.3	485	531	core promoter element around -30 of transcription start
rna-XM_002323856.3	486	531	core promoter element around -30 of transcription start
rna-XM_002323856.3	487	531	core promoter element around -30 of transcription start
rna-XM_002323856.3	540	587	core promoter element around -30 of transcription start
rna-XM_002323856.3	541	587	core promoter element around -30 of transcription start
rna-XM_002323856.3	542	587	core promoter element around -30 of transcription start
rna-XM_002323856.3	543	587	core promoter element around -30 of transcription start
rna-XM_002323856.3	551	595	core promoter element around -30 of transcription start
rna-XM_002323856.3	665	711	core promoter element around -30 of transcription start
rna-XM_002323856.3	666	712	core promoter element around -30 of transcription start
rna-XM_002323856.3	667	713	core promoter element around -30 of transcription start
rna-XM_002323856.3	668	712	core promoter element around -30 of transcription start
rna-XM_002323856.3	671	719	core promoter element around -30 of transcription start
rna-XM_002323856.3	679	725	core promoter element around -30 of transcription start
rna-XM_002323856.3	680	726	core promoter element around -30 of transcription start
rna-XM_002323856.3	681	727	core promoter element around -30 of transcription start
rna-XM_002323856.3	682	728	core promoter element around -30 of transcription start
rna-XM_002323856.3	683	729	core promoter element around -30 of transcription start
rna-XM_002323856.3	684	728	core promoter element around -30 of transcription start
rna-XM_002323856.3	768	812	core promoter element around -30 of transcription start
rna-XM_002323856.3	801	845	core promoter element around -30 of transcription start
rna-XM_002323856.3	822	866	core promoter element around -30 of transcription start
rna-XM_002323856.3	872	917	core promoter element around -30 of transcription start
rna-XM_002323856.3	873	917	core promoter element around -30 of transcription start
rna-XM_002323856.3	888	934	core promoter element around -30 of transcription start
rna-XM_002323856.3	889	933	core promoter element around -30 of transcription start
rna-XM_002323856.3	894	938	core promoter element around -30 of transcription start
rna-XM_002323856.3	911	957	core promoter element around -30 of transcription start
rna-XM_002323856.3	912	958	core promoter element around -30 of transcription start
rna-XM_002323856.3	913	957	core promoter element around -30 of transcription start
rna-XM_002323856.3	972	1018	core promoter element around -30 of transcription start
rna-XM_002323856.3	973	1020	core promoter element around -30 of transcription start
rna-XM_002323856.3	974	1020	core promoter element around -30 of transcription start
rna-XM_002323856.3	976	1020	core promoter element around -30 of transcription start
rna-XM_002323856.3	982	1026	core promoter element around -30 of transcription start
rna-XM_002323856.3	1092	1138	core promoter element around -30 of transcription start
rna-XM_002323856.3	1093	1140	core promoter element around -30 of transcription start
rna-XM_002323856.3	1094	1140	core promoter element around -30 of transcription start
rna-XM_002323856.3	1095	1141	core promoter element around -30 of transcription start
rna-XM_002323856.3	1096	1142	core promoter element around -30 of transcription start
rna-XM_002323856.3	1097	1143	core promoter element around -30 of transcription start
rna-XM_002323856.3	1098	1144	core promoter element around -30 of transcription start
rna-XM_002323856.3	1099	1145	core promoter element around -30 of transcription start
rna-XM_002323856.3	1100	1146	core promoter element around -30 of transcription start
rna-XM_002323856.3	1101	1147	core promoter element around -30 of transcription start
rna-XM_002323856.3	1102	1148	core promoter element around -30 of transcription start
rna-XM_002323856.3	1103	1149	core promoter element around -30 of transcription start
rna-XM_002323856.3	1104	1150	core promoter element around -30 of transcription start
rna-XM_002323856.3	1105	1151	core promoter element around -30 of transcription start
rna-XM_002323856.3	1106	1152	core promoter element around -30 of transcription start
rna-XM_002323856.3	1107	1153	core promoter element around -30 of transcription start
rna-XM_002323856.3	1108	1154	core promoter element around -30 of transcription start
rna-XM_002323856.3	1109	1155	core promoter element around -30 of transcription start
rna-XM_002323856.3	1110	1156	core promoter element around -30 of transcription start
rna-XM_002323856.3	1111	1157	core promoter element around -30 of transcription start
rna-XM_002323856.3	1112	1158	core promoter element around -30 of transcription start
rna-XM_002323856.3	1113	1159	core promoter element around -30 of transcription start
rna-XM_002323856.3	1114	1160	core promoter element around -30 of transcription start
rna-XM_002323856.3	1115	1161	core promoter element around -30 of transcription start
rna-XM_002323856.3	1116	1162	core promoter element around -30 of transcription start
rna-XM_002323856.3	1117	1163	core promoter element around -30 of transcription start
rna-XM_002323856.3	1118	1164	core promoter element around -30 of transcription start
rna-XM_002323856.3	1119	1165	core promoter element around -30 of transcription start
rna-XM_002323856.3	1120	1166	core promoter element around -30 of transcription start
rna-XM_002323856.3	1121	1167	core promoter element around -30 of transcription start
rna-XM_002323856.3	1122	1168	core promoter element around -30 of transcription start
rna-XM_002323856.3	1123	1169	core promoter element around -30 of transcription start
rna-XM_002323856.3	1124	1170	core promoter element around -30 of transcription start
rna-XM_002323856.3	1125	1171	core promoter element around -30 of transcription start
rna-XM_002323856.3	1126	1172	core promoter element around -30 of transcription start
rna-XM_002323856.3	1127	1173	core promoter element around -30 of transcription start
rna-XM_002323856.3	1128	1174	core promoter element around -30 of transcription start
rna-XM_002323856.3	1129	1175	core promoter element around -30 of transcription start
rna-XM_002323856.3	1130	1176	core promoter element around -30 of transcription start
rna-XM_002323856.3	1131	1177	core promoter element around -30 of transcription start
rna-XM_002323856.3	1132	1178	core promoter element around -30 of transcription start
rna-XM_002323856.3	1133	1179	core promoter element around -30 of transcription start
rna-XM_002323856.3	1134	1180	core promoter element around -30 of transcription start
rna-XM_002323856.3	1135	1181	core promoter element around -30 of transcription start
rna-XM_002323856.3	1136	1182	core promoter element around -30 of transcription start
rna-XM_002323856.3	1137	1183	core promoter element around -30 of transcription start
rna-XM_002323856.3	1138	1184	core promoter element around -30 of transcription start
rna-XM_002323856.3	1139	1185	core promoter element around -30 of transcription start
rna-XM_002323856.3	1140	1186	core promoter element around -30 of transcription start
rna-XM_002323856.3	1141	1187	core promoter element around -30 of transcription start
rna-XM_002323856.3	1142	1188	core promoter element around -30 of transcription start
rna-XM_002323856.3	1143	1189	core promoter element around -30 of transcription start
rna-XM_002323856.3	1144	1188	core promoter element around -30 of transcription start
rna-XM_002323856.3	1383	1432	core promoter element around -30 of transcription start
rna-XM_002323856.3	1386	1431	core promoter element around -30 of transcription start
rna-XM_002323856.3	1387	1431	core promoter element around -30 of transcription start
rna-XM_002323856.3	1460	1506	core promoter element around -30 of transcription start
rna-XM_002323856.3	1461	1506	core promoter element around -30 of transcription start
rna-XM_002323856.3	1462	1506	core promoter element around -30 of transcription start
rna-XM_002323856.3	1473	1519	core promoter element around -30 of transcription start
rna-XM_002323856.3	1474	1519	core promoter element around -30 of transcription start
rna-XM_002323856.3	1475	1519	core promoter element around -30 of transcription start
rna-XM_002323856.3	1601	1649	core promoter element around -30 of transcription start
rna-XM_002323856.3	1630	1677	core promoter element around -30 of transcription start
rna-XM_002323856.3	1631	1677	core promoter element around -30 of transcription start
rna-XM_002323856.3	1632	1677	core promoter element around -30 of transcription start
rna-XM_002323856.3	1633	1677	core promoter element around -30 of transcription start
rna-XM_002323856.3	1678	1724	core promoter element around -30 of transcription start
rna-XM_002323856.3	1679	1725	core promoter element around -30 of transcription start
rna-XM_002323856.3	1680	1726	core promoter element around -30 of transcription start
rna-XM_002323856.3	1681	1725	core promoter element around -30 of transcription start
rna-XM_002323856.3	1756	1803	core promoter element around -30 of transcription start
rna-XM_002323856.3	793	843	binding site of AT-rich DNA binding protein (ATBP-1)
rna-XM_002323856.3	1706	1755	cis-acting element involved in cell cycle regulation
rna-XM_002323856.3	1891	1939	part of a module for light response
rna-XM_002323856.3	-1	44	common cis-acting element in promoter and enhancer regions
rna-XM_002323856.3	81	126	common cis-acting element in promoter and enhancer regions
rna-XM_002323856.3	146	194	common cis-acting element in promoter and enhancer regions
rna-XM_002323856.3	147	192	common cis-acting element in promoter and enhancer regions
rna-XM_002323856.3	309	354	common cis-acting element in promoter and enhancer regions
rna-XM_002323856.3	454	499	common cis-acting element in promoter and enhancer regions
rna-XM_002323856.3	467	512	common cis-acting element in promoter and enhancer regions
rna-XM_002323856.3	662	707	common cis-acting element in promoter and enhancer regions
rna-XM_002323856.3	787	832	common cis-acting element in promoter and enhancer regions
rna-XM_002323856.3	885	930	common cis-acting element in promoter and enhancer regions
rna-XM_002323856.3	985	1030	common cis-acting element in promoter and enhancer regions
rna-XM_002323856.3	1064	1109	common cis-acting element in promoter and enhancer regions
rna-XM_002323856.3	1270	1315	common cis-acting element in promoter and enhancer regions
rna-XM_002323856.3	1291	1336	common cis-acting element in promoter and enhancer regions
rna-XM_002323856.3	1610	1655	common cis-acting element in promoter and enhancer regions
rna-XM_002323856.3	1170	1215	cis-acting regulatory element involved in the MeJA-responsiveness
rna-XM_002323856.3	1906	1953	part of a light responsive element
rna-XM_002323856.3	255	301	cis-acting regulatory element involved in light responsiveness
rna-XM_002323856.3	313	362	cis-acting regulatory element involved in light responsiveness
rna-XM_002323856.3	846	895	wound-responsive element
rna-XM_002323856.3	901	950	cis-acting regulatory element involved in zein metabolism regulation
rna-XM_002323856.3	283	329	cis-acting element involved in low-temperature responsiveness
rna-XM_006372362.2	1262	1310	part of a module for light response
rna-XM_006372362.2	1825	1872	gibberellin-responsive element
rna-XM_006372362.2	1756	1803	part of a light responsive element
rna-XM_006372362.2	195	240	common cis-acting element in promoter and enhancer regions
rna-XM_006372362.2	680	725	common cis-acting element in promoter and enhancer regions
rna-XM_006372362.2	1015	1060	common cis-acting element in promoter and enhancer regions
rna-XM_006372362.2	1036	1081	common cis-acting element in promoter and enhancer regions
rna-XM_006372362.2	1082	1127	common cis-acting element in promoter and enhancer regions
rna-XM_006372362.2	1133	1178	common cis-acting element in promoter and enhancer regions
rna-XM_006372362.2	1352	1397	common cis-acting element in promoter and enhancer regions
rna-XM_006372362.2	1550	1595	common cis-acting element in promoter and enhancer regions
rna-XM_006372362.2	1710	1755	common cis-acting element in promoter and enhancer regions
rna-XM_006372362.2	1738	1783	common cis-acting element in promoter and enhancer regions
rna-XM_006372362.2	369	415	part of a light responsive element
rna-XM_006372362.2	690	736	part of a light responsive element
rna-XM_006372362.2	979	1025	part of a light responsive element
rna-XM_006372362.2	524	574	light responsive element
rna-XM_006372362.2	1158	1207	cis-acting element involved in light responsiveness
rna-XM_006372362.2	1178	1224	cis-acting element involved in low-temperature responsiveness
rna-XM_006372362.2	1694	1740	part of a conserved DNA module involved in light responsiveness
rna-XM_006372362.2	587	634	cis-regulatory element involved in endosperm expression
rna-XM_006372362.2	326	373	light responsive element
rna-XM_006372362.2	1660	1707	light responsive element
rna-XM_006372362.2	1974	2000	light responsive element
rna-XM_006372362.2	1975	2000	light responsive element
rna-XM_006372362.2	126	175	cis-acting element involved in defense and stress responsiveness
rna-XM_006372362.2	710	759	cis-acting element involved in defense and stress responsiveness
rna-XM_006372362.2	1746	1794	cis-acting regulatory element involved in seed-specific regulation
rna-XM_006372362.2	1562	1608	cis-acting regulatory element essential for the anaerobic induction
rna-XM_006372362.2	414	459	core promoter element around -30 of transcription start
rna-XM_006372362.2	415	459	core promoter element around -30 of transcription start
rna-XM_006372362.2	724	770	core promoter element around -30 of transcription start
rna-XM_006372362.2	725	769	core promoter element around -30 of transcription start
rna-XM_006372362.2	760	807	core promoter element around -30 of transcription start
rna-XM_006372362.2	761	807	core promoter element around -30 of transcription start
rna-XM_006372362.2	762	809	core promoter element around -30 of transcription start
rna-XM_006372362.2	763	809	core promoter element around -30 of transcription start
rna-XM_006372362.2	764	810	core promoter element around -30 of transcription start
rna-XM_006372362.2	765	809	core promoter element around -30 of transcription start
rna-XM_006372362.2	805	853	core promoter element around -30 of transcription start
rna-XM_006372362.2	813	859	core promoter element around -30 of transcription start
rna-XM_006372362.2	814	858	core promoter element around -30 of transcription start
rna-XM_006372362.2	826	874	core promoter element around -30 of transcription start
rna-XM_006372362.2	854	899	core promoter element around -30 of transcription start
rna-XM_006372362.2	855	899	core promoter element around -30 of transcription start
rna-XM_006372362.2	876	922	core promoter element around -30 of transcription start
rna-XM_006372362.2	877	921	core promoter element around -30 of transcription start
rna-XM_006372362.2	881	928	core promoter element around -30 of transcription start
rna-XM_006372362.2	882	928	core promoter element around -30 of transcription start
rna-XM_006372362.2	883	928	core promoter element around -30 of transcription start
rna-XM_006372362.2	884	928	core promoter element around -30 of transcription start
rna-XM_006372362.2	918	964	core promoter element around -30 of transcription start
rna-XM_006372362.2	919	964	core promoter element around -30 of transcription start
rna-XM_006372362.2	920	964	core promoter element around -30 of transcription start
rna-XM_006372362.2	967	1015	core promoter element around -30 of transcription start
rna-XM_006372362.2	1024	1069	core promoter element around -30 of transcription start
rna-XM_006372362.2	1025	1069	core promoter element around -30 of transcription start
rna-XM_006372362.2	1118	1163	core promoter element around -30 of transcription start
rna-XM_006372362.2	1119	1163	core promoter element around -30 of transcription start
rna-XM_006372362.2	1213	1260	core promoter element around -30 of transcription start
rna-XM_006372362.2	1214	1260	core promoter element around -30 of transcription start
rna-XM_006372362.2	1215	1260	core promoter element around -30 of transcription start
rna-XM_006372362.2	1216	1260	core promoter element around -30 of transcription start
rna-XM_006372362.2	1281	1325	core promoter element around -30 of transcription start
rna-XM_006372362.2	1331	1375	core promoter element around -30 of transcription start
rna-XM_006372362.2	1426	1471	core promoter element around -30 of transcription start
rna-XM_006372362.2	1427	1471	core promoter element around -30 of transcription start
rna-XM_006372362.2	1488	1534	core promoter element around -30 of transcription start
rna-XM_006372362.2	1490	1534	core promoter element around -30 of transcription start
rna-XM_006372362.2	1598	1642	core promoter element around -30 of transcription start
rna-XM_006372362.2	1604	1650	core promoter element around -30 of transcription start
rna-XM_006372362.2	1605	1650	core promoter element around -30 of transcription start
rna-XM_006372362.2	1606	1650	core promoter element around -30 of transcription start
rna-XM_006372362.2	1885	1929	core promoter element around -30 of transcription start
rna-XM_006372362.2	1957	2000	core promoter element around -30 of transcription start
rna-XM_006372362.2	1958	2000	core promoter element around -30 of transcription start
rna-XM_024588179.1	1387	1433	cis-acting regulatory element involved in light responsiveness
rna-XM_024588179.1	1786	1832	MYB binding site involved in drought-inducibility
rna-XM_024588179.1	890	936	part of a light responsive element
rna-XM_024588179.1	1873	1919	part of a light responsive element
rna-XM_024588179.1	1419	1465	cis-acting element involved in low-temperature responsiveness
rna-XM_024588179.1	772	821	cis-acting regulatory element involved in zein metabolism regulation
rna-XM_024588179.1	40	87	common cis-acting element in promoter and enhancer regions
rna-XM_024588179.1	144	189	common cis-acting element in promoter and enhancer regions
rna-XM_024588179.1	163	208	common cis-acting element in promoter and enhancer regions
rna-XM_024588179.1	279	324	common cis-acting element in promoter and enhancer regions
rna-XM_024588179.1	313	358	common cis-acting element in promoter and enhancer regions
rna-XM_024588179.1	337	382	common cis-acting element in promoter and enhancer regions
rna-XM_024588179.1	359	404	common cis-acting element in promoter and enhancer regions
rna-XM_024588179.1	370	415	common cis-acting element in promoter and enhancer regions
rna-XM_024588179.1	731	776	common cis-acting element in promoter and enhancer regions
rna-XM_024588179.1	973	1018	common cis-acting element in promoter and enhancer regions
rna-XM_024588179.1	1159	1204	common cis-acting element in promoter and enhancer regions
rna-XM_024588179.1	1177	1222	common cis-acting element in promoter and enhancer regions
rna-XM_024588179.1	1222	1267	common cis-acting element in promoter and enhancer regions
rna-XM_024588179.1	1382	1427	common cis-acting element in promoter and enhancer regions
rna-XM_024588179.1	1425	1470	common cis-acting element in promoter and enhancer regions
rna-XM_024588179.1	1475	1520	common cis-acting element in promoter and enhancer regions
rna-XM_024588179.1	1524	1569	common cis-acting element in promoter and enhancer regions
rna-XM_024588179.1	1625	1670	common cis-acting element in promoter and enhancer regions
rna-XM_024588179.1	1708	1753	common cis-acting element in promoter and enhancer regions
rna-XM_024588179.1	1733	1778	common cis-acting element in promoter and enhancer regions
rna-XM_024588179.1	1736	1781	common cis-acting element in promoter and enhancer regions
rna-XM_024588179.1	1800	1845	common cis-acting element in promoter and enhancer regions
rna-XM_024588179.1	1386	1431	cis-acting regulatory element involved in the MeJA-responsiveness
rna-XM_024588179.1	723	769	cis-acting regulatory element related to meristem expression
rna-XM_024588179.1	1819	1867	part of a module for light response
rna-XM_024588179.1	824	871	gibberellin-responsive element
rna-XM_024588179.1	1140	1187	gibberellin-responsive element
rna-XM_024588179.1	140	186	cis-acting regulatory element essential for the anaerobic induction
rna-XM_024588179.1	366	412	cis-acting regulatory element essential for the anaerobic induction
rna-XM_024588179.1	395	441	cis-acting regulatory element essential for the anaerobic induction
rna-XM_024588179.1	845	891	cis-acting regulatory element essential for the anaerobic induction
rna-XM_024588179.1	1478	1524	cis-acting regulatory element essential for the anaerobic induction
rna-XM_024588179.1	1587	1633	cis-acting regulatory element essential for the anaerobic induction
rna-XM_024588179.1	32	76	core promoter element around -30 of transcription start
rna-XM_024588179.1	63	109	core promoter element around -30 of transcription start
rna-XM_024588179.1	64	109	core promoter element around -30 of transcription start
rna-XM_024588179.1	65	109	core promoter element around -30 of transcription start
rna-XM_024588179.1	83	129	core promoter element around -30 of transcription start
rna-XM_024588179.1	84	131	core promoter element around -30 of transcription start
rna-XM_024588179.1	85	131	core promoter element around -30 of transcription start
rna-XM_024588179.1	86	132	core promoter element around -30 of transcription start
rna-XM_024588179.1	87	131	core promoter element around -30 of transcription start
rna-XM_024588179.1	125	171	core promoter element around -30 of transcription start
rna-XM_024588179.1	126	172	core promoter element around -30 of transcription start
rna-XM_024588179.1	127	173	core promoter element around -30 of transcription start
rna-XM_024588179.1	128	174	core promoter element around -30 of transcription start
rna-XM_024588179.1	129	175	core promoter element around -30 of transcription start
rna-XM_024588179.1	130	174	core promoter element around -30 of transcription start
rna-XM_024588179.1	275	321	core promoter element around -30 of transcription start
rna-XM_024588179.1	276	320	core promoter element around -30 of transcription start
rna-XM_024588179.1	548	594	core promoter element around -30 of transcription start
rna-XM_024588179.1	549	594	core promoter element around -30 of transcription start
rna-XM_024588179.1	550	594	core promoter element around -30 of transcription start
rna-XM_024588179.1	555	599	core promoter element around -30 of transcription start
rna-XM_024588179.1	880	924	core promoter element around -30 of transcription start
rna-XM_024588179.1	964	1009	core promoter element around -30 of transcription start
rna-XM_024588179.1	965	1009	core promoter element around -30 of transcription start
rna-XM_024588179.1	1724	1768	core promoter element around -30 of transcription start
rna-XM_024588179.1	1742	1789	core promoter element around -30 of transcription start
rna-XM_024588179.1	1743	1789	core promoter element around -30 of transcription start
rna-XM_024588179.1	1744	1789	core promoter element around -30 of transcription start
rna-XM_024588179.1	1745	1789	core promoter element around -30 of transcription start
rna-XM_024588179.1	1766	1813	core promoter element around -30 of transcription start
rna-XM_024588179.1	1767	1813	core promoter element around -30 of transcription start
rna-XM_024588179.1	1768	1813	core promoter element around -30 of transcription start
rna-XM_024588179.1	1769	1813	core promoter element around -30 of transcription start
rna-XM_024588179.1	297	344	cis-acting element involved in the abscisic acid responsiveness
rna-XM_024588179.1	582	627	cis-acting element involved in the abscisic acid responsiveness
rna-XM_024588179.1	1388	1433	cis-acting element involved in the abscisic acid responsiveness
rna-XM_024588179.1	351	401	binding site of AT-rich DNA binding protein (ATBP-1)
rna-XM_024588179.1	1423	1472	part of a conserved DNA module involved in light responsiveness
rna-XM_024588179.1	1386	1431	cis-acting regulatory element involved in the MeJA-responsiveness
rna-XM_024588179.1	1934	1982	part of a light responsive element
rna-XM_024588179.1	1189	1238	cis-acting regulatory element involved in circadian control
rna-XM_024588179.1	581	627	cis-acting regulatory element involved in light responsiveness
rna-XM_024588179.1	79	125	part of a conserved DNA module involved in light responsiveness
rna-XM_024588179.1	173	219	light responsive element
rna-XM_024588179.1	302	348	light responsive element
rna-XM_024589196.1	882	928	part of a light responsive element
rna-XM_024589196.1	960	1006	part of a light responsive element
rna-XM_024589196.1	325	371	MYB binding site involved in drought-inducibility
rna-XM_024589196.1	1615	1661	auxin-responsive element
rna-XM_024589196.1	1708	1754	auxin-responsive element
rna-XM_024589196.1	317	364	gibberellin-responsive element
rna-XM_024589196.1	355	402	gibberellin-responsive element
rna-XM_024589196.1	1731	1780	cis-acting element involved in cell cycle regulation
rna-XM_024589196.1	1964	2000	MYB binding site involved in flavonoid biosynthetic genes regulation
rna-XM_024589196.1	-14	31	common cis-acting element in promoter and enhancer regions
rna-XM_024589196.1	134	179	common cis-acting element in promoter and enhancer regions
rna-XM_024589196.1	278	323	common cis-acting element in promoter and enhancer regions
rna-XM_024589196.1	615	660	common cis-acting element in promoter and enhancer regions
rna-XM_024589196.1	854	899	common cis-acting element in promoter and enhancer regions
rna-XM_024589196.1	1178	1223	common cis-acting element in promoter and enhancer regions
rna-XM_024589196.1	1326	1371	common cis-acting element in promoter and enhancer regions
rna-XM_024589196.1	1402	1447	common cis-acting element in promoter and enhancer regions
rna-XM_024589196.1	1502	1547	common cis-acting element in promoter and enhancer regions
rna-XM_024589196.1	1666	1711	common cis-acting element in promoter and enhancer regions
rna-XM_024589196.1	1681	1726	common cis-acting element in promoter and enhancer regions
rna-XM_024589196.1	1794	1839	common cis-acting element in promoter and enhancer regions
rna-XM_024589196.1	583	633	cis-acting regulatory element involved in circadian control
rna-XM_024589196.1	-18	26	core promoter element around -30 of transcription start
rna-XM_024589196.1	41	87	core promoter element around -30 of transcription start
rna-XM_024589196.1	42	87	core promoter element around -30 of transcription start
rna-XM_024589196.1	43	87	core promoter element around -30 of transcription start
rna-XM_024589196.1	105	150	core promoter element around -30 of transcription start
rna-XM_024589196.1	106	150	core promoter element around -30 of transcription start
rna-XM_024589196.1	189	233	core promoter element around -30 of transcription start
rna-XM_024589196.1	364	410	core promoter element around -30 of transcription start
rna-XM_024589196.1	365	410	core promoter element around -30 of transcription start
rna-XM_024589196.1	366	410	core promoter element around -30 of transcription start
rna-XM_024589196.1	599	646	core promoter element around -30 of transcription start
rna-XM_024589196.1	600	646	core promoter element around -30 of transcription start
rna-XM_024589196.1	601	646	core promoter element around -30 of transcription start
rna-XM_024589196.1	602	646	core promoter element around -30 of transcription start
rna-XM_024589196.1	730	777	core promoter element around -30 of transcription start
rna-XM_024589196.1	731	777	core promoter element around -30 of transcription start
rna-XM_024589196.1	733	777	core promoter element around -30 of transcription start
rna-XM_024589196.1	823	867	core promoter element around -30 of transcription start
rna-XM_024589196.1	857	903	core promoter element around -30 of transcription start
rna-XM_024589196.1	858	903	core promoter element around -30 of transcription start
rna-XM_024589196.1	859	903	core promoter element around -30 of transcription start
rna-XM_024589196.1	928	974	core promoter element around -30 of transcription start
rna-XM_024589196.1	929	973	core promoter element around -30 of transcription start
rna-XM_024589196.1	946	992	core promoter element around -30 of transcription start
rna-XM_024589196.1	947	992	core promoter element around -30 of transcription start
rna-XM_024589196.1	948	992	core promoter element around -30 of transcription start
rna-XM_024589196.1	982	1031	core promoter element around -30 of transcription start
rna-XM_024589196.1	983	1030	core promoter element around -30 of transcription start
rna-XM_024589196.1	984	1030	core promoter element around -30 of transcription start
rna-XM_024589196.1	985	1030	core promoter element around -30 of transcription start
rna-XM_024589196.1	986	1030	core promoter element around -30 of transcription start
rna-XM_024589196.1	1078	1125	core promoter element around -30 of transcription start
rna-XM_024589196.1	1079	1125	core promoter element around -30 of transcription start
rna-XM_024589196.1	1080	1125	core promoter element around -30 of transcription start
rna-XM_024589196.1	1081	1125	core promoter element around -30 of transcription start
rna-XM_024589196.1	1090	1138	core promoter element around -30 of transcription start
rna-XM_024589196.1	1093	1138	core promoter element around -30 of transcription start
rna-XM_024589196.1	1094	1138	core promoter element around -30 of transcription start
rna-XM_024589196.1	1107	1153	core promoter element around -30 of transcription start
rna-XM_024589196.1	1108	1153	core promoter element around -30 of transcription start
rna-XM_024589196.1	1109	1153	core promoter element around -30 of transcription start
rna-XM_024589196.1	1147	1195	core promoter element around -30 of transcription start
rna-XM_024589196.1	1212	1258	core promoter element around -30 of transcription start
rna-XM_024589196.1	1213	1258	core promoter element around -30 of transcription start
rna-XM_024589196.1	1214	1258	core promoter element around -30 of transcription start
rna-XM_024589196.1	1534	1580	core promoter element around -30 of transcription start
rna-XM_024589196.1	1535	1580	core promoter element around -30 of transcription start
rna-XM_024589196.1	1536	1580	core promoter element around -30 of transcription start
rna-XM_024589196.1	1540	1586	core promoter element around -30 of transcription start
rna-XM_024589196.1	1541	1585	core promoter element around -30 of transcription start
rna-XM_024589196.1	1557	1601	core promoter element around -30 of transcription start
rna-XM_024589196.1	1571	1618	core promoter element around -30 of transcription start
rna-XM_024589196.1	1572	1618	core promoter element around -30 of transcription start
rna-XM_024589196.1	1573	1620	core promoter element around -30 of transcription start
rna-XM_024589196.1	1574	1620	core promoter element around -30 of transcription start
rna-XM_024589196.1	1575	1621	core promoter element around -30 of transcription start
rna-XM_024589196.1	1576	1620	core promoter element around -30 of transcription start
rna-XM_024589196.1	1591	1637	core promoter element around -30 of transcription start
rna-XM_024589196.1	1592	1636	core promoter element around -30 of transcription start
rna-XM_024589196.1	1657	1703	core promoter element around -30 of transcription start
rna-XM_024589196.1	1658	1703	core promoter element around -30 of transcription start
rna-XM_024589196.1	1659	1703	core promoter element around -30 of transcription start
rna-XM_024589196.1	1729	1773	core promoter element around -30 of transcription start
rna-XM_024589196.1	1849	1895	core promoter element around -30 of transcription start
rna-XM_024589196.1	1850	1895	core promoter element around -30 of transcription start
rna-XM_024589196.1	1851	1895	core promoter element around -30 of transcription start
rna-XM_024589196.1	394	440	cis-acting regulatory element essential for the anaerobic induction
rna-XM_024589196.1	799	845	cis-acting regulatory element essential for the anaerobic induction
rna-XM_024589196.1	1134	1180	cis-acting regulatory element essential for the anaerobic induction
rna-XM_024589196.1	1774	1825	part of a light responsive element
rna-XM_024589196.1	382	431	cis-acting element involved in salicylic acid responsiveness
rna-XM_024589196.1	1785	1833	part of a light responsive element
rna-XM_024589196.1	1232	1278	light responsive element
rna-XM_024589196.1	1497	1544	light responsive element
rna-XM_024589196.1	1587	1633	part of a conserved DNA module involved in light responsiveness
rna-XM_024590307.1	29	76	light responsive element
rna-XM_024590307.1	551	598	light responsive element
rna-XM_024590307.1	552	598	light responsive element
rna-XM_024590307.1	789	836	light responsive element
rna-XM_024590307.1	1708	1755	light responsive element
rna-XM_024590307.1	425	471	part of a conserved DNA module involved in light responsiveness
rna-XM_024590307.1	851	897	part of a conserved DNA module involved in light responsiveness
rna-XM_024590307.1	1638	1687	cis-acting element involved in salicylic acid responsiveness
rna-XM_024590307.1	-3	44	MYB binding site involved in light responsiveness
rna-XM_024590307.1	26	73	MYB binding site involved in light responsiveness
rna-XM_024590307.1	144	191	MYB binding site involved in light responsiveness
rna-XM_024590307.1	-2	48	part of a light responsive element
rna-XM_024590307.1	1072	1121	cis-acting element involved in defense and stress responsiveness
rna-XM_024590307.1	491	536	cis-acting element involved in the abscisic acid responsiveness
rna-XM_024590307.1	77	123	core promoter element around -30 of transcription start
rna-XM_024590307.1	78	125	core promoter element around -30 of transcription start
rna-XM_024590307.1	79	125	core promoter element around -30 of transcription start
rna-XM_024590307.1	80	126	core promoter element around -30 of transcription start
rna-XM_024590307.1	81	127	core promoter element around -30 of transcription start
rna-XM_024590307.1	82	128	core promoter element around -30 of transcription start
rna-XM_024590307.1	83	129	core promoter element around -30 of transcription start
rna-XM_024590307.1	84	130	core promoter element around -30 of transcription start
rna-XM_024590307.1	85	129	core promoter element around -30 of transcription start
rna-XM_024590307.1	97	143	core promoter element around -30 of transcription start
rna-XM_024590307.1	98	142	core promoter element around -30 of transcription start
rna-XM_024590307.1	196	242	core promoter element around -30 of transcription start
rna-XM_024590307.1	197	242	core promoter element around -30 of transcription start
rna-XM_024590307.1	198	242	core promoter element around -30 of transcription start
rna-XM_024590307.1	276	322	core promoter element around -30 of transcription start
rna-XM_024590307.1	277	324	core promoter element around -30 of transcription start
rna-XM_024590307.1	278	324	core promoter element around -30 of transcription start
rna-XM_024590307.1	280	324	core promoter element around -30 of transcription start
rna-XM_024590307.1	474	526	core promoter element around -30 of transcription start
rna-XM_024590307.1	476	524	core promoter element around -30 of transcription start
rna-XM_024590307.1	477	524	core promoter element around -30 of transcription start
rna-XM_024590307.1	478	524	core promoter element around -30 of transcription start
rna-XM_024590307.1	479	524	core promoter element around -30 of transcription start
rna-XM_024590307.1	480	524	core promoter element around -30 of transcription start
rna-XM_024590307.1	531	577	core promoter element around -30 of transcription start
rna-XM_024590307.1	532	577	core promoter element around -30 of transcription start
rna-XM_024590307.1	533	577	core promoter element around -30 of transcription start
rna-XM_024590307.1	637	684	core promoter element around -30 of transcription start
rna-XM_024590307.1	638	684	core promoter element around -30 of transcription start
rna-XM_024590307.1	639	684	core promoter element around -30 of transcription start
rna-XM_024590307.1	640	684	core promoter element around -30 of transcription start
rna-XM_024590307.1	720	766	core promoter element around -30 of transcription start
rna-XM_024590307.1	721	765	core promoter element around -30 of transcription start
rna-XM_024590307.1	876	920	core promoter element around -30 of transcription start
rna-XM_024590307.1	900	944	core promoter element around -30 of transcription start
rna-XM_024590307.1	908	952	core promoter element around -30 of transcription start
rna-XM_024590307.1	912	958	core promoter element around -30 of transcription start
rna-XM_024590307.1	913	958	core promoter element around -30 of transcription start
rna-XM_024590307.1	914	958	core promoter element around -30 of transcription start
rna-XM_024590307.1	920	964	core promoter element around -30 of transcription start
rna-XM_024590307.1	1049	1096	core promoter element around -30 of transcription start
rna-XM_024590307.1	1491	1538	core promoter element around -30 of transcription start
rna-XM_024590307.1	1604	1649	core promoter element around -30 of transcription start
rna-XM_024590307.1	1605	1649	core promoter element around -30 of transcription start
rna-XM_024590307.1	1664	1711	core promoter element around -30 of transcription start
rna-XM_024590307.1	1847	1893	core promoter element around -30 of transcription start
rna-XM_024590307.1	1848	1893	core promoter element around -30 of transcription start
rna-XM_024590307.1	1849	1893	core promoter element around -30 of transcription start
rna-XM_024590307.1	1760	1808	part of a module for light response
rna-XM_024590307.1	50	95	common cis-acting element in promoter and enhancer regions
rna-XM_024590307.1	74	119	common cis-acting element in promoter and enhancer regions
rna-XM_024590307.1	173	218	common cis-acting element in promoter and enhancer regions
rna-XM_024590307.1	250	295	common cis-acting element in promoter and enhancer regions
rna-XM_024590307.1	502	547	common cis-acting element in promoter and enhancer regions
rna-XM_024590307.1	563	608	common cis-acting element in promoter and enhancer regions
rna-XM_024590307.1	570	615	common cis-acting element in promoter and enhancer regions
rna-XM_024590307.1	651	696	common cis-acting element in promoter and enhancer regions
rna-XM_024590307.1	654	699	common cis-acting element in promoter and enhancer regions
rna-XM_024590307.1	685	730	common cis-acting element in promoter and enhancer regions
rna-XM_024590307.1	756	801	common cis-acting element in promoter and enhancer regions
rna-XM_024590307.1	766	811	common cis-acting element in promoter and enhancer regions
rna-XM_024590307.1	1004	1049	common cis-acting element in promoter and enhancer regions
rna-XM_024590307.1	1333	1378	common cis-acting element in promoter and enhancer regions
rna-XM_024590307.1	1435	1480	common cis-acting element in promoter and enhancer regions
rna-XM_024590307.1	1471	1516	common cis-acting element in promoter and enhancer regions
rna-XM_024590307.1	1485	1530	common cis-acting element in promoter and enhancer regions
rna-XM_024590307.1	1501	1546	common cis-acting element in promoter and enhancer regions
rna-XM_024590307.1	1535	1580	common cis-acting element in promoter and enhancer regions
rna-XM_024590307.1	1747	1792	common cis-acting element in promoter and enhancer regions
rna-XM_024590307.1	860	908	part of a light responsive element
rna-XM_024590307.1	490	536	cis-acting regulatory element involved in light responsiveness
rna-XM_024590307.1	1111	1157	cis-acting element involved in low-temperature responsiveness
rna-XM_024590307.1	828	874	MYB binding site involved in drought-inducibility
rna-XM_024590307.1	1103	1149	part of a light responsive element
rna-XM_024590307.1	881	929	part of a light responsive element
rna-XM_024599053.1	1887	1935	part of a module for light response
rna-XM_024599053.1	141	186	common cis-acting element in promoter and enhancer regions
rna-XM_024599053.1	528	573	common cis-acting element in promoter and enhancer regions
rna-XM_024599053.1	562	607	common cis-acting element in promoter and enhancer regions
rna-XM_024599053.1	659	704	common cis-acting element in promoter and enhancer regions
rna-XM_024599053.1	842	887	common cis-acting element in promoter and enhancer regions
rna-XM_024599053.1	1044	1089	common cis-acting element in promoter and enhancer regions
rna-XM_024599053.1	1105	1150	common cis-acting element in promoter and enhancer regions
rna-XM_024599053.1	1241	1286	common cis-acting element in promoter and enhancer regions
rna-XM_024599053.1	1296	1341	common cis-acting element in promoter and enhancer regions
rna-XM_024599053.1	1446	1491	common cis-acting element in promoter and enhancer regions
rna-XM_024599053.1	1629	1674	common cis-acting element in promoter and enhancer regions
rna-XM_024599053.1	1754	1799	common cis-acting element in promoter and enhancer regions
rna-XM_024599053.1	1727	1778	MYB binding site involved in flavonoid biosynthetic genes regulation
rna-XM_024599053.1	1806	1851	cis-acting regulatory element involved in the MeJA-responsiveness
rna-XM_024599053.1	1840	1885	cis-acting regulatory element involved in the MeJA-responsiveness
rna-XM_024599053.1	1768	1814	auxin-responsive element
rna-XM_024599053.1	1122	1168	cis-acting regulatory element involved in light responsiveness
rna-XM_024599053.1	1827	1877	light responsive element
rna-XM_024599053.1	689	735	MYB binding site involved in drought-inducibility
rna-XM_024599053.1	1024	1070	part of a light responsive element
rna-XM_024599053.1	468	514	part of a conserved DNA module involved in light responsiveness
rna-XM_024599053.1	1757	1803	part of a conserved DNA module involved in light responsiveness
rna-XM_024599053.1	173	220	light responsive element
rna-XM_024599053.1	174	220	light responsive element
rna-XM_024599053.1	254	304	part of a light responsive element
rna-XM_024599053.1	496	545	element for maximal elicitor-mediated activation (2copies)
rna-XM_024599053.1	1306	1355	cis-acting element involved in defense and stress responsiveness
rna-XM_024599053.1	1806	1851	cis-acting regulatory element involved in the MeJA-responsiveness
rna-XM_024599053.1	1840	1885	cis-acting regulatory element involved in the MeJA-responsiveness
rna-XM_024599053.1	778	826	part of a light responsive element
rna-XM_024599053.1	1122	1168	cis-acting regulatory element involved in light responsiveness
rna-XM_024599053.1	1446	1499	part of a light responsive element
rna-XM_024599053.1	1120	1169	cis-acting element involved in the abscisic acid responsiveness
rna-XM_024599053.1	1122	1168	cis-acting element involved in the abscisic acid responsiveness
rna-XM_024599053.1	1123	1168	cis-acting element involved in the abscisic acid responsiveness
rna-XM_024599053.1	70	114	core promoter element around -30 of transcription start
rna-XM_024599053.1	144	190	core promoter element around -30 of transcription start
rna-XM_024599053.1	145	189	core promoter element around -30 of transcription start
rna-XM_024599053.1	180	226	core promoter element around -30 of transcription start
rna-XM_024599053.1	181	226	core promoter element around -30 of transcription start
rna-XM_024599053.1	182	226	core promoter element around -30 of transcription start
rna-XM_024599053.1	303	347	core promoter element around -30 of transcription start
rna-XM_024599053.1	317	362	core promoter element around -30 of transcription start
rna-XM_024599053.1	318	362	core promoter element around -30 of transcription start
rna-XM_024599053.1	362	408	core promoter element around -30 of transcription start
rna-XM_024599053.1	363	407	core promoter element around -30 of transcription start
rna-XM_024599053.1	381	426	core promoter element around -30 of transcription start
rna-XM_024599053.1	382	426	core promoter element around -30 of transcription start
rna-XM_024599053.1	393	445	core promoter element around -30 of transcription start
rna-XM_024599053.1	395	441	core promoter element around -30 of transcription start
rna-XM_024599053.1	396	442	core promoter element around -30 of transcription start
rna-XM_024599053.1	397	443	core promoter element around -30 of transcription start
rna-XM_024599053.1	398	444	core promoter element around -30 of transcription start
rna-XM_024599053.1	399	445	core promoter element around -30 of transcription start
rna-XM_024599053.1	400	446	core promoter element around -30 of transcription start
rna-XM_024599053.1	401	447	core promoter element around -30 of transcription start
rna-XM_024599053.1	402	448	core promoter element around -30 of transcription start
rna-XM_024599053.1	403	449	core promoter element around -30 of transcription start
rna-XM_024599053.1	404	450	core promoter element around -30 of transcription start
rna-XM_024599053.1	405	451	core promoter element around -30 of transcription start
rna-XM_024599053.1	406	452	core promoter element around -30 of transcription start
rna-XM_024599053.1	407	453	core promoter element around -30 of transcription start
rna-XM_024599053.1	408	454	core promoter element around -30 of transcription start
rna-XM_024599053.1	409	455	core promoter element around -30 of transcription start
rna-XM_024599053.1	410	456	core promoter element around -30 of transcription start
rna-XM_024599053.1	411	457	core promoter element around -30 of transcription start
rna-XM_024599053.1	412	458	core promoter element around -30 of transcription start
rna-XM_024599053.1	413	459	core promoter element around -30 of transcription start
rna-XM_024599053.1	414	460	core promoter element around -30 of transcription start
rna-XM_024599053.1	415	461	core promoter element around -30 of transcription start
rna-XM_024599053.1	416	462	core promoter element around -30 of transcription start
rna-XM_024599053.1	417	463	core promoter element around -30 of transcription start
rna-XM_024599053.1	418	464	core promoter element around -30 of transcription start
rna-XM_024599053.1	419	465	core promoter element around -30 of transcription start
rna-XM_024599053.1	420	466	core promoter element around -30 of transcription start
rna-XM_024599053.1	421	467	core promoter element around -30 of transcription start
rna-XM_024599053.1	422	468	core promoter element around -30 of transcription start
rna-XM_024599053.1	423	469	core promoter element around -30 of transcription start
rna-XM_024599053.1	424	470	core promoter element around -30 of transcription start
rna-XM_024599053.1	425	471	core promoter element around -30 of transcription start
rna-XM_024599053.1	426	472	core promoter element around -30 of transcription start
rna-XM_024599053.1	427	473	core promoter element around -30 of transcription start
rna-XM_024599053.1	428	474	core promoter element around -30 of transcription start
rna-XM_024599053.1	429	475	core promoter element around -30 of transcription start
rna-XM_024599053.1	430	482	core promoter element around -30 of transcription start
rna-XM_024599053.1	431	477	core promoter element around -30 of transcription start
rna-XM_024599053.1	432	478	core promoter element around -30 of transcription start
rna-XM_024599053.1	433	479	core promoter element around -30 of transcription start
rna-XM_024599053.1	434	480	core promoter element around -30 of transcription start
rna-XM_024599053.1	435	481	core promoter element around -30 of transcription start
rna-XM_024599053.1	436	480	core promoter element around -30 of transcription start
rna-XM_024599053.1	450	496	core promoter element around -30 of transcription start
rna-XM_024599053.1	451	496	core promoter element around -30 of transcription start
rna-XM_024599053.1	452	496	core promoter element around -30 of transcription start
rna-XM_024599053.1	493	538	core promoter element around -30 of transcription start
rna-XM_024599053.1	494	538	core promoter element around -30 of transcription start
rna-XM_024599053.1	783	827	core promoter element around -30 of transcription start
rna-XM_024599053.1	1332	1379	core promoter element around -30 of transcription start
rna-XM_024599053.1	1333	1379	core promoter element around -30 of transcription start
rna-XM_024599053.1	1334	1379	core promoter element around -30 of transcription start
rna-XM_024599053.1	1335	1379	core promoter element around -30 of transcription start
rna-XM_024599053.1	1382	1428	core promoter element around -30 of transcription start
rna-XM_024599053.1	1383	1427	core promoter element around -30 of transcription start
rna-XM_024599053.1	1392	1438	core promoter element around -30 of transcription start
rna-XM_024599053.1	1394	1438	core promoter element around -30 of transcription start
rna-XM_024599053.1	1414	1462	core promoter element around -30 of transcription start
rna-XM_024599053.1	1436	1482	core promoter element around -30 of transcription start
rna-XM_024599053.1	1437	1482	core promoter element around -30 of transcription start
rna-XM_024599053.1	1438	1482	core promoter element around -30 of transcription start
rna-XM_024599053.1	1452	1504	core promoter element around -30 of transcription start
rna-XM_024599053.1	1455	1502	core promoter element around -30 of transcription start
rna-XM_024599053.1	1456	1502	core promoter element around -30 of transcription start
rna-XM_024599053.1	1457	1502	core promoter element around -30 of transcription start
rna-XM_024599053.1	1458	1502	core promoter element around -30 of transcription start
rna-XM_024599053.1	1503	1549	core promoter element around -30 of transcription start
rna-XM_024599053.1	1504	1549	core promoter element around -30 of transcription start
rna-XM_024599053.1	1505	1549	core promoter element around -30 of transcription start
rna-XM_024599053.1	1541	1588	core promoter element around -30 of transcription start
rna-XM_024599053.1	1542	1588	core promoter element around -30 of transcription start
rna-XM_024599053.1	1543	1590	core promoter element around -30 of transcription start
rna-XM_024599053.1	1544	1590	core promoter element around -30 of transcription start
rna-XM_024599053.1	1546	1590	core promoter element around -30 of transcription start
rna-XM_024599053.1	1566	1612	core promoter element around -30 of transcription start
rna-XM_024599053.1	1567	1613	core promoter element around -30 of transcription start
rna-XM_024599053.1	1568	1612	core promoter element around -30 of transcription start
rna-XM_024599053.1	1585	1631	core promoter element around -30 of transcription start
rna-XM_024599053.1	1586	1631	core promoter element around -30 of transcription start
rna-XM_024599053.1	1587	1631	core promoter element around -30 of transcription start
rna-XM_024599053.1	1604	1653	core promoter element around -30 of transcription start
rna-XM_024599053.1	1605	1652	core promoter element around -30 of transcription start
rna-XM_024599053.1	1606	1652	core promoter element around -30 of transcription start
rna-XM_024599053.1	1607	1654	core promoter element around -30 of transcription start
rna-XM_024599053.1	1608	1654	core promoter element around -30 of transcription start
rna-XM_024599053.1	1609	1655	core promoter element around -30 of transcription start
rna-XM_024599053.1	1610	1662	core promoter element around -30 of transcription start
rna-XM_024599053.1	1639	1685	core promoter element around -30 of transcription start
rna-XM_024599053.1	1640	1684	core promoter element around -30 of transcription start
rna-XM_024599053.1	1672	1716	core promoter element around -30 of transcription start
rna-XM_024599053.1	1924	1968	core promoter element around -30 of transcription start
rna-XM_024599053.1	1352	1405	part of a light responsive module
rna-XM_024601448.1	11	56	common cis-acting element in promoter and enhancer regions
rna-XM_024601448.1	31	76	common cis-acting element in promoter and enhancer regions
rna-XM_024601448.1	151	196	common cis-acting element in promoter and enhancer regions
rna-XM_024601448.1	519	564	common cis-acting element in promoter and enhancer regions
rna-XM_024601448.1	691	736	common cis-acting element in promoter and enhancer regions
rna-XM_024601448.1	947	992	common cis-acting element in promoter and enhancer regions
rna-XM_024601448.1	1081	1126	common cis-acting element in promoter and enhancer regions
rna-XM_024601448.1	1359	1404	common cis-acting element in promoter and enhancer regions
rna-XM_024601448.1	1585	1630	common cis-acting element in promoter and enhancer regions
rna-XM_024601448.1	1725	1770	common cis-acting element in promoter and enhancer regions
rna-XM_024601448.1	1797	1842	common cis-acting element in promoter and enhancer regions
rna-XM_024601448.1	1833	1878	common cis-acting element in promoter and enhancer regions
rna-XM_024601448.1	1858	1903	common cis-acting element in promoter and enhancer regions
rna-XM_024601448.1	1570	1621	MYB binding site involved in flavonoid biosynthetic genes regulation
rna-XM_024601448.1	181	226	cis-acting regulatory element involved in the MeJA-responsiveness
rna-XM_024601448.1	194	239	cis-acting regulatory element involved in the MeJA-responsiveness
rna-XM_024601448.1	790	835	cis-acting regulatory element involved in the MeJA-responsiveness
rna-XM_024601448.1	141	188	part of a light responsive element
rna-XM_024601448.1	799	846	gibberellin-responsive element
rna-XM_024601448.1	1841	1888	gibberellin-responsive element
rna-XM_024601448.1	468	516	part of a module for light response
rna-XM_024601448.1	539	589	part of a light response element
rna-XM_024601448.1	791	837	cis-acting regulatory element involved in light responsiveness
rna-XM_024601448.1	109	155	part of a light responsive element
rna-XM_024601448.1	654	700	part of a light responsive element
rna-XM_024601448.1	546	592	cis-acting element involved in low-temperature responsiveness
rna-XM_024601448.1	1259	1308	element for maximal elicitor-mediated activation (2copies)
rna-XM_024601448.1	76	122	part of a conserved DNA module involved in light responsiveness
rna-XM_024601448.1	580	628	part of a light responsive element
rna-XM_024601448.1	171	217	light responsive element
rna-XM_024601448.1	564	610	light responsive element
rna-XM_024601448.1	1697	1746	cis-acting element involved in salicylic acid responsiveness
rna-XM_024601448.1	523	569	cis-acting regulatory element essential for the anaerobic induction
rna-XM_024601448.1	670	716	cis-acting regulatory element essential for the anaerobic induction
rna-XM_024601448.1	699	745	cis-acting regulatory element essential for the anaerobic induction
rna-XM_024601448.1	1091	1137	cis-acting regulatory element essential for the anaerobic induction
rna-XM_024601448.1	1886	1932	cis-acting regulatory element essential for the anaerobic induction
rna-XM_024601448.1	58	105	core promoter element around -30 of transcription start
rna-XM_024601448.1	59	105	core promoter element around -30 of transcription start
rna-XM_024601448.1	60	105	core promoter element around -30 of transcription start
rna-XM_024601448.1	61	105	core promoter element around -30 of transcription start
rna-XM_024601448.1	599	648	core promoter element around -30 of transcription start
rna-XM_024601448.1	710	756	core promoter element around -30 of transcription start
rna-XM_024601448.1	711	755	core promoter element around -30 of transcription start
rna-XM_024601448.1	783	829	core promoter element around -30 of transcription start
rna-XM_024601448.1	784	830	core promoter element around -30 of transcription start
rna-XM_024601448.1	785	831	core promoter element around -30 of transcription start
rna-XM_024601448.1	786	830	core promoter element around -30 of transcription start
rna-XM_024601448.1	833	882	core promoter element around -30 of transcription start
rna-XM_024601448.1	834	881	core promoter element around -30 of transcription start
rna-XM_024601448.1	934	982	core promoter element around -30 of transcription start
rna-XM_024601448.1	935	982	core promoter element around -30 of transcription start
rna-XM_024601448.1	936	982	core promoter element around -30 of transcription start
rna-XM_024601448.1	937	982	core promoter element around -30 of transcription start
rna-XM_024601448.1	938	982	core promoter element around -30 of transcription start
rna-XM_024601448.1	1130	1177	core promoter element around -30 of transcription start
rna-XM_024601448.1	1131	1177	core promoter element around -30 of transcription start
rna-XM_024601448.1	1132	1177	core promoter element around -30 of transcription start
rna-XM_024601448.1	1133	1177	core promoter element around -30 of transcription start
rna-XM_024601448.1	1137	1183	core promoter element around -30 of transcription start
rna-XM_024601448.1	1138	1185	core promoter element around -30 of transcription start
rna-XM_024601448.1	1139	1185	core promoter element around -30 of transcription start
rna-XM_024601448.1	1141	1185	core promoter element around -30 of transcription start
rna-XM_024601448.1	1410	1458	core promoter element around -30 of transcription start
rna-XM_024601448.1	1484	1529	core promoter element around -30 of transcription start
rna-XM_024601448.1	1485	1529	core promoter element around -30 of transcription start
rna-XM_024601448.1	1489	1536	core promoter element around -30 of transcription start
rna-XM_024601448.1	1490	1536	core promoter element around -30 of transcription start
rna-XM_024601448.1	1491	1536	core promoter element around -30 of transcription start
rna-XM_024601448.1	1492	1536	core promoter element around -30 of transcription start
rna-XM_024601448.1	1523	1569	core promoter element around -30 of transcription start
rna-XM_024601448.1	1524	1569	core promoter element around -30 of transcription start
rna-XM_024601448.1	1525	1569	core promoter element around -30 of transcription start
rna-XM_024601448.1	1664	1712	core promoter element around -30 of transcription start
rna-XM_024601448.1	792	837	cis-acting element involved in the abscisic acid responsiveness
rna-XM_024601448.1	1364	1414	binding site of AT-rich DNA binding protein (ATBP-1)
rna-XM_024601448.1	181	226	cis-acting regulatory element involved in the MeJA-responsiveness
rna-XM_024601448.1	194	239	cis-acting regulatory element involved in the MeJA-responsiveness
rna-XM_024601448.1	790	835	cis-acting regulatory element involved in the MeJA-responsiveness
rna-XM_024604803.1	431	476	common cis-acting element in promoter and enhancer regions
rna-XM_024604803.1	749	794	common cis-acting element in promoter and enhancer regions
rna-XM_024604803.1	966	1011	common cis-acting element in promoter and enhancer regions
rna-XM_024604803.1	1160	1205	common cis-acting element in promoter and enhancer regions
rna-XM_024604803.1	1184	1229	common cis-acting element in promoter and enhancer regions
rna-XM_024604803.1	1200	1245	common cis-acting element in promoter and enhancer regions
rna-XM_024604803.1	1421	1466	common cis-acting element in promoter and enhancer regions
rna-XM_024604803.1	1426	1471	common cis-acting element in promoter and enhancer regions
rna-XM_024604803.1	1470	1515	common cis-acting element in promoter and enhancer regions
rna-XM_024604803.1	1605	1650	common cis-acting element in promoter and enhancer regions
rna-XM_024604803.1	1620	1665	common cis-acting element in promoter and enhancer regions
rna-XM_024604803.1	1724	1769	common cis-acting element in promoter and enhancer regions
rna-XM_024604803.1	1753	1798	common cis-acting element in promoter and enhancer regions
rna-XM_024604803.1	979	1026	part of a light responsive element
rna-XM_024604803.1	190	235	cis-acting regulatory element involved in the MeJA-responsiveness
rna-XM_024604803.1	682	728	cis-acting regulatory element related to meristem expression
rna-XM_024604803.1	849	895	cis-acting regulatory element related to meristem expression
rna-XM_024604803.1	213	261	cis-acting regulatory element involved in light responsiveness
rna-XM_024604803.1	214	260	cis-acting regulatory element involved in light responsiveness
rna-XM_024604803.1	863	909	cis-acting regulatory element involved in light responsiveness
rna-XM_024604803.1	870	916	cis-acting regulatory element involved in light responsiveness
rna-XM_024604803.1	888	934	cis-acting regulatory element involved in light responsiveness
rna-XM_024604803.1	869	918	cis-acting regulatory element involved in zein metabolism regulation
rna-XM_024604803.1	883	929	part of a light responsive element
rna-XM_024604803.1	1873	1919	part of a light responsive element
rna-XM_024604803.1	1827	1876	part of a light responsive element
rna-XM_024604803.1	144	188	core promoter element around -30 of transcription start
rna-XM_024604803.1	196	240	core promoter element around -30 of transcription start
rna-XM_024604803.1	259	308	core promoter element around -30 of transcription start
rna-XM_024604803.1	281	325	core promoter element around -30 of transcription start
rna-XM_024604803.1	303	347	core promoter element around -30 of transcription start
rna-XM_024604803.1	335	381	core promoter element around -30 of transcription start
rna-XM_024604803.1	336	381	core promoter element around -30 of transcription start
rna-XM_024604803.1	337	381	core promoter element around -30 of transcription start
rna-XM_024604803.1	400	446	core promoter element around -30 of transcription start
rna-XM_024604803.1	401	446	core promoter element around -30 of transcription start
rna-XM_024604803.1	402	446	core promoter element around -30 of transcription start
rna-XM_024604803.1	509	555	core promoter element around -30 of transcription start
rna-XM_024604803.1	510	554	core promoter element around -30 of transcription start
rna-XM_024604803.1	548	594	core promoter element around -30 of transcription start
rna-XM_024604803.1	549	593	core promoter element around -30 of transcription start
rna-XM_024604803.1	1195	1244	core promoter element around -30 of transcription start
rna-XM_024604803.1	1565	1609	core promoter element around -30 of transcription start
rna-XM_024604803.1	1705	1751	core promoter element around -30 of transcription start
rna-XM_024604803.1	1706	1751	core promoter element around -30 of transcription start
rna-XM_024604803.1	1707	1751	core promoter element around -30 of transcription start
rna-XM_024604803.1	1790	1837	core promoter element around -30 of transcription start
rna-XM_024604803.1	214	259	cis-acting element involved in the abscisic acid responsiveness
rna-XM_024604803.1	475	520	cis-acting element involved in the abscisic acid responsiveness
rna-XM_024604803.1	863	911	cis-acting element involved in the abscisic acid responsiveness
rna-XM_024604803.1	864	909	cis-acting element involved in the abscisic acid responsiveness
rna-XM_024604803.1	888	933	cis-acting element involved in the abscisic acid responsiveness
rna-XM_024604803.1	53	99	cis-acting regulatory element essential for the anaerobic induction
rna-XM_024604803.1	1146	1192	cis-acting regulatory element essential for the anaerobic induction
rna-XM_024604803.1	1473	1519	cis-acting regulatory element essential for the anaerobic induction
rna-XM_024604803.1	1582	1628	cis-acting regulatory element essential for the anaerobic induction
rna-XM_024604803.1	1189	1242	part of a light responsive module
rna-XM_024604803.1	130	178	part of a light responsive element
rna-XM_024604803.1	190	235	cis-acting regulatory element involved in the MeJA-responsiveness
rna-XM_024604803.1	475	521	cis-acting regulatory element involved in light responsiveness
rna-XM_024605218.1	-2	43	common cis-acting element in promoter and enhancer regions
rna-XM_024605218.1	523	568	common cis-acting element in promoter and enhancer regions
rna-XM_024605218.1	610	655	common cis-acting element in promoter and enhancer regions
rna-XM_024605218.1	639	684	common cis-acting element in promoter and enhancer regions
rna-XM_024605218.1	718	763	common cis-acting element in promoter and enhancer regions
rna-XM_024605218.1	759	804	common cis-acting element in promoter and enhancer regions
rna-XM_024605218.1	788	833	common cis-acting element in promoter and enhancer regions
rna-XM_024605218.1	1143	1188	common cis-acting element in promoter and enhancer regions
rna-XM_024605218.1	1152	1197	common cis-acting element in promoter and enhancer regions
rna-XM_024605218.1	1240	1285	common cis-acting element in promoter and enhancer regions
rna-XM_024605218.1	1294	1339	common cis-acting element in promoter and enhancer regions
rna-XM_024605218.1	1332	1377	common cis-acting element in promoter and enhancer regions
rna-XM_024605218.1	1428	1473	common cis-acting element in promoter and enhancer regions
rna-XM_024605218.1	1468	1513	common cis-acting element in promoter and enhancer regions
rna-XM_024605218.1	1502	1547	common cis-acting element in promoter and enhancer regions
rna-XM_024605218.1	1646	1691	common cis-acting element in promoter and enhancer regions
rna-XM_024605218.1	1815	1860	common cis-acting element in promoter and enhancer regions
rna-XM_024605218.1	1932	1977	common cis-acting element in promoter and enhancer regions
rna-XM_024605218.1	506	554	part of a light responsive element
rna-XM_024605218.1	1637	1683	MYBHv1 binding site
rna-XM_024605218.1	1749	1798	cis-acting element involved in cell cycle regulation
rna-XM_024605218.1	1685	1732	gibberellin-responsive element
rna-XM_024605218.1	384	435	cis-acting element involved in salicylic acid responsiveness
rna-XM_024605218.1	855	904	cis-acting regulatory element involved in light responsiveness
rna-XM_024605218.1	856	902	cis-acting regulatory element involved in light responsiveness
rna-XM_024605218.1	1630	1676	auxin-responsive element
rna-XM_024605218.1	1714	1760	auxin-responsive element
rna-XM_024605218.1	246	295	cis-acting regulatory element involved in zein metabolism regulation
rna-XM_024605218.1	629	678	cis-acting regulatory element involved in zein metabolism regulation
rna-XM_024605218.1	290	336	part of a light responsive element
rna-XM_024605218.1	843	889	part of a light responsive element
rna-XM_024605218.1	442	488	part of a conserved DNA module involved in light responsiveness
rna-XM_024605218.1	551	597	part of a conserved DNA module involved in light responsiveness
rna-XM_024605218.1	733	779	part of a conserved DNA module involved in light responsiveness
rna-XM_024605218.1	1414	1460	part of a conserved DNA module involved in light responsiveness
rna-XM_024605218.1	1424	1470	part of a conserved DNA module involved in light responsiveness
rna-XM_024605218.1	1697	1743	part of a conserved DNA module involved in light responsiveness
rna-XM_024605218.1	389	438	cis-acting element involved in salicylic acid responsiveness
rna-XM_024605218.1	1795	1846	part of a light responsive element
rna-XM_024605218.1	857	902	cis-acting element involved in the abscisic acid responsiveness
rna-XM_024605218.1	30	76	core promoter element around -30 of transcription start
rna-XM_024605218.1	31	77	core promoter element around -30 of transcription start
rna-XM_024605218.1	32	76	core promoter element around -30 of transcription start
rna-XM_024605218.1	304	350	core promoter element around -30 of transcription start
rna-XM_024605218.1	306	352	core promoter element around -30 of transcription start
rna-XM_024605218.1	307	353	core promoter element around -30 of transcription start
rna-XM_024605218.1	308	354	core promoter element around -30 of transcription start
rna-XM_024605218.1	310	354	core promoter element around -30 of transcription start
rna-XM_024605218.1	379	423	core promoter element around -30 of transcription start
rna-XM_024605218.1	800	848	core promoter element around -30 of transcription start
rna-XM_024605218.1	802	850	core promoter element around -30 of transcription start
rna-XM_024605218.1	871	915	core promoter element around -30 of transcription start
rna-XM_024605218.1	898	945	core promoter element around -30 of transcription start
rna-XM_024605218.1	899	945	core promoter element around -30 of transcription start
rna-XM_024605218.1	900	945	core promoter element around -30 of transcription start
rna-XM_024605218.1	901	954	core promoter element around -30 of transcription start
rna-XM_024605218.1	903	951	core promoter element around -30 of transcription start
rna-XM_024605218.1	904	951	core promoter element around -30 of transcription start
rna-XM_024605218.1	905	951	core promoter element around -30 of transcription start
rna-XM_024605218.1	906	951	core promoter element around -30 of transcription start
rna-XM_024605218.1	907	951	core promoter element around -30 of transcription start
rna-XM_024605218.1	973	1019	core promoter element around -30 of transcription start
rna-XM_024605218.1	974	1021	core promoter element around -30 of transcription start
rna-XM_024605218.1	975	1021	core promoter element around -30 of transcription start
rna-XM_024605218.1	976	1022	core promoter element around -30 of transcription start
rna-XM_024605218.1	977	1021	core promoter element around -30 of transcription start
rna-XM_024605218.1	1030	1076	core promoter element around -30 of transcription start
rna-XM_024605218.1	1031	1077	core promoter element around -30 of transcription start
rna-XM_024605218.1	1032	1078	core promoter element around -30 of transcription start
rna-XM_024605218.1	1033	1079	core promoter element around -30 of transcription start
rna-XM_024605218.1	1034	1080	core promoter element around -30 of transcription start
rna-XM_024605218.1	1035	1081	core promoter element around -30 of transcription start
rna-XM_024605218.1	1036	1082	core promoter element around -30 of transcription start
rna-XM_024605218.1	1037	1083	core promoter element around -30 of transcription start
rna-XM_024605218.1	1038	1084	core promoter element around -30 of transcription start
rna-XM_024605218.1	1039	1085	core promoter element around -30 of transcription start
rna-XM_024605218.1	1040	1086	core promoter element around -30 of transcription start
rna-XM_024605218.1	1041	1087	core promoter element around -30 of transcription start
rna-XM_024605218.1	1042	1088	core promoter element around -30 of transcription start
rna-XM_024605218.1	1043	1089	core promoter element around -30 of transcription start
rna-XM_024605218.1	1044	1090	core promoter element around -30 of transcription start
rna-XM_024605218.1	1045	1091	core promoter element around -30 of transcription start
rna-XM_024605218.1	1046	1092	core promoter element around -30 of transcription start
rna-XM_024605218.1	1047	1093	core promoter element around -30 of transcription start
rna-XM_024605218.1	1048	1094	core promoter element around -30 of transcription start
rna-XM_024605218.1	1049	1095	core promoter element around -30 of transcription start
rna-XM_024605218.1	1050	1096	core promoter element around -30 of transcription start
rna-XM_024605218.1	1051	1097	core promoter element around -30 of transcription start
rna-XM_024605218.1	1052	1098	core promoter element around -30 of transcription start
rna-XM_024605218.1	1053	1099	core promoter element around -30 of transcription start
rna-XM_024605218.1	1054	1100	core promoter element around -30 of transcription start
rna-XM_024605218.1	1055	1101	core promoter element around -30 of transcription start
rna-XM_024605218.1	1056	1102	core promoter element around -30 of transcription start
rna-XM_024605218.1	1057	1101	core promoter element around -30 of transcription start
rna-XM_024605218.1	1082	1129	core promoter element around -30 of transcription start
rna-XM_024605218.1	1083	1129	core promoter element around -30 of transcription start
rna-XM_024605218.1	1084	1129	core promoter element around -30 of transcription start
rna-XM_024605218.1	1085	1129	core promoter element around -30 of transcription start
rna-XM_024605218.1	1090	1136	core promoter element around -30 of transcription start
rna-XM_024605218.1	1091	1135	core promoter element around -30 of transcription start
rna-XM_024605218.1	1098	1144	core promoter element around -30 of transcription start
rna-XM_024605218.1	1099	1143	core promoter element around -30 of transcription start
rna-XM_024605218.1	1101	1153	core promoter element around -30 of transcription start
rna-XM_024605218.1	1103	1149	core promoter element around -30 of transcription start
rna-XM_024605218.1	1104	1148	core promoter element around -30 of transcription start
rna-XM_024605218.1	1109	1155	core promoter element around -30 of transcription start
rna-XM_024605218.1	1110	1156	core promoter element around -30 of transcription start
rna-XM_024605218.1	1111	1157	core promoter element around -30 of transcription start
rna-XM_024605218.1	1112	1158	core promoter element around -30 of transcription start
rna-XM_024605218.1	1113	1159	core promoter element around -30 of transcription start
rna-XM_024605218.1	1114	1158	core promoter element around -30 of transcription start
rna-XM_024605218.1	1202	1251	core promoter element around -30 of transcription start
rna-XM_024605218.1	1203	1250	core promoter element around -30 of transcription start
rna-XM_024605218.1	1204	1250	core promoter element around -30 of transcription start
rna-XM_024605218.1	1205	1250	core promoter element around -30 of transcription start
rna-XM_024605218.1	1206	1250	core promoter element around -30 of transcription start
rna-XM_024605218.1	1310	1358	core promoter element around -30 of transcription start
rna-XM_024605218.1	1328	1372	core promoter element around -30 of transcription start
rna-XM_024605218.1	1335	1381	core promoter element around -30 of transcription start
rna-XM_024605218.1	1336	1381	core promoter element around -30 of transcription start
rna-XM_024605218.1	1337	1381	core promoter element around -30 of transcription start
rna-XM_024605218.1	1388	1434	core promoter element around -30 of transcription start
rna-XM_024605218.1	1389	1433	core promoter element around -30 of transcription start
rna-XM_024605218.1	1554	1600	core promoter element around -30 of transcription start
rna-XM_024605218.1	1555	1600	core promoter element around -30 of transcription start
rna-XM_024605218.1	1556	1600	core promoter element around -30 of transcription start
rna-XM_024605218.1	1706	1755	core promoter element around -30 of transcription start
rna-XM_024605218.1	1747	1791	core promoter element around -30 of transcription start
rna-XM_024605218.1	1856	1903	core promoter element around -30 of transcription start
rna-XM_024605218.1	1857	1903	core promoter element around -30 of transcription start
rna-XM_024605218.1	1858	1903	core promoter element around -30 of transcription start
rna-XM_024605218.1	1859	1903	core promoter element around -30 of transcription start
rna-XM_024605218.1	558	604	cis-acting regulatory element essential for the anaerobic induction
rna-XM_024605218.1	854	903	part of a light responsive element
rna-XM_024605218.1	32	81	cis-acting regulatory element involved in circadian control
rna-XM_024605218.1	1821	1870	cis-acting regulatory element involved in circadian control
rna-XM_024607325.1	1435	1481	part of a light responsive element
rna-XM_024607325.1	-1	45	cis-acting regulatory element involved in light responsiveness
rna-XM_024607325.1	272	317	cis-acting regulatory element involved in the MeJA-responsiveness
rna-XM_024607325.1	1753	1798	cis-acting regulatory element involved in the MeJA-responsiveness
rna-XM_024607325.1	1261	1312	MYB binding site involved in flavonoid biosynthetic genes regulation
rna-XM_024607325.1	170	215	common cis-acting element in promoter and enhancer regions
rna-XM_024607325.1	410	455	common cis-acting element in promoter and enhancer regions
rna-XM_024607325.1	515	560	common cis-acting element in promoter and enhancer regions
rna-XM_024607325.1	527	572	common cis-acting element in promoter and enhancer regions
rna-XM_024607325.1	639	684	common cis-acting element in promoter and enhancer regions
rna-XM_024607325.1	743	788	common cis-acting element in promoter and enhancer regions
rna-XM_024607325.1	1146	1191	common cis-acting element in promoter and enhancer regions
rna-XM_024607325.1	1288	1333	common cis-acting element in promoter and enhancer regions
rna-XM_024607325.1	1593	1638	common cis-acting element in promoter and enhancer regions
rna-XM_024607325.1	1743	1788	common cis-acting element in promoter and enhancer regions
rna-XM_024607325.1	588	636	part of a module for light response
rna-XM_024607325.1	1702	1750.5	cis-acting element involved in cell cycle regulation
rna-XM_024607325.1	346	392	cis-acting regulatory element related to meristem expression
rna-XM_024607325.1	-17	29	core promoter element around -30 of transcription start
rna-XM_024607325.1	-16	28	core promoter element around -30 of transcription start
rna-XM_024607325.1	5	51	core promoter element around -30 of transcription start
rna-XM_024607325.1	6	53	core promoter element around -30 of transcription start
rna-XM_024607325.1	7	53	core promoter element around -30 of transcription start
rna-XM_024607325.1	8	54	core promoter element around -30 of transcription start
rna-XM_024607325.1	9	53	core promoter element around -30 of transcription start
rna-XM_024607325.1	16	62	core promoter element around -30 of transcription start
rna-XM_024607325.1	17	61	core promoter element around -30 of transcription start
rna-XM_024607325.1	50	94	core promoter element around -30 of transcription start
rna-XM_024607325.1	181	227	core promoter element around -30 of transcription start
rna-XM_024607325.1	182	227	core promoter element around -30 of transcription start
rna-XM_024607325.1	183	227	core promoter element around -30 of transcription start
rna-XM_024607325.1	188	232	core promoter element around -30 of transcription start
rna-XM_024607325.1	536	585	core promoter element around -30 of transcription start
rna-XM_024607325.1	539	586	core promoter element around -30 of transcription start
rna-XM_024607325.1	540	586	core promoter element around -30 of transcription start
rna-XM_024607325.1	541	586	core promoter element around -30 of transcription start
rna-XM_024607325.1	542	586	core promoter element around -30 of transcription start
rna-XM_024607325.1	574	618	core promoter element around -30 of transcription start
rna-XM_024607325.1	683	728	core promoter element around -30 of transcription start
rna-XM_024607325.1	684	728	core promoter element around -30 of transcription start
rna-XM_024607325.1	760	806	core promoter element around -30 of transcription start
rna-XM_024607325.1	761	806	core promoter element around -30 of transcription start
rna-XM_024607325.1	762	806	core promoter element around -30 of transcription start
rna-XM_024607325.1	830	876	core promoter element around -30 of transcription start
rna-XM_024607325.1	831	875	core promoter element around -30 of transcription start
rna-XM_024607325.1	838	886	core promoter element around -30 of transcription start
rna-XM_024607325.1	847	893	core promoter element around -30 of transcription start
rna-XM_024607325.1	848	892	core promoter element around -30 of transcription start
rna-XM_024607325.1	860	906	core promoter element around -30 of transcription start
rna-XM_024607325.1	861	913	core promoter element around -30 of transcription start
rna-XM_024607325.1	889	935	core promoter element around -30 of transcription start
rna-XM_024607325.1	890	934	core promoter element around -30 of transcription start
rna-XM_024607325.1	1027	1073	core promoter element around -30 of transcription start
rna-XM_024607325.1	1028	1072	core promoter element around -30 of transcription start
rna-XM_024607325.1	1042	1088	core promoter element around -30 of transcription start
rna-XM_024607325.1	1043	1087	core promoter element around -30 of transcription start
rna-XM_024607325.1	1059	1107	core promoter element around -30 of transcription start
rna-XM_024607325.1	1073	1117	core promoter element around -30 of transcription start
rna-XM_024607325.1	1080	1127	core promoter element around -30 of transcription start
rna-XM_024607325.1	1081	1127	core promoter element around -30 of transcription start
rna-XM_024607325.1	1082	1127	core promoter element around -30 of transcription start
rna-XM_024607325.1	1083	1127	core promoter element around -30 of transcription start
rna-XM_024607325.1	1120	1166	core promoter element around -30 of transcription start
rna-XM_024607325.1	1121	1166	core promoter element around -30 of transcription start
rna-XM_024607325.1	1122	1166	core promoter element around -30 of transcription start
rna-XM_024607325.1	1204	1251	core promoter element around -30 of transcription start
rna-XM_024607325.1	1205	1251	core promoter element around -30 of transcription start
rna-XM_024607325.1	1206	1251	core promoter element around -30 of transcription start
rna-XM_024607325.1	1207	1251	core promoter element around -30 of transcription start
rna-XM_024607325.1	1305	1351	core promoter element around -30 of transcription start
rna-XM_024607325.1	1306	1353	core promoter element around -30 of transcription start
rna-XM_024607325.1	1307	1353	core promoter element around -30 of transcription start
rna-XM_024607325.1	1308	1354	core promoter element around -30 of transcription start
rna-XM_024607325.1	1309	1355	core promoter element around -30 of transcription start
rna-XM_024607325.1	1310	1356	core promoter element around -30 of transcription start
rna-XM_024607325.1	1311	1355	core promoter element around -30 of transcription start
rna-XM_024607325.1	1358	1407	core promoter element around -30 of transcription start
rna-XM_024607325.1	1359	1406	core promoter element around -30 of transcription start
rna-XM_024607325.1	1360	1406	core promoter element around -30 of transcription start
rna-XM_024607325.1	1361	1406	core promoter element around -30 of transcription start
rna-XM_024607325.1	1362	1406	core promoter element around -30 of transcription start
rna-XM_024607325.1	1404	1450	core promoter element around -30 of transcription start
rna-XM_024607325.1	1405	1451	core promoter element around -30 of transcription start
rna-XM_024607325.1	1406	1452	core promoter element around -30 of transcription start
rna-XM_024607325.1	1407	1453	core promoter element around -30 of transcription start
rna-XM_024607325.1	1408	1452	core promoter element around -30 of transcription start
rna-XM_024607325.1	1448	1495	core promoter element around -30 of transcription start
rna-XM_024607325.1	1449	1495	core promoter element around -30 of transcription start
rna-XM_024607325.1	1450	1497	core promoter element around -30 of transcription start
rna-XM_024607325.1	1451	1497	core promoter element around -30 of transcription start
rna-XM_024607325.1	1452	1498	core promoter element around -30 of transcription start
rna-XM_024607325.1	1453	1497	core promoter element around -30 of transcription start
rna-XM_024607325.1	1470	1518	core promoter element around -30 of transcription start
rna-XM_024607325.1	1492	1538	core promoter element around -30 of transcription start
rna-XM_024607325.1	1493	1537	core promoter element around -30 of transcription start
rna-XM_024607325.1	1497	1543	core promoter element around -30 of transcription start
rna-XM_024607325.1	1498	1542	core promoter element around -30 of transcription start
rna-XM_024607325.1	1508	1554	core promoter element around -30 of transcription start
rna-XM_024607325.1	1509	1553	core promoter element around -30 of transcription start
rna-XM_024607325.1	1515	1562	core promoter element around -30 of transcription start
rna-XM_024607325.1	1680	1724	core promoter element around -30 of transcription start
rna-XM_024607325.1	990	1036	cis-acting regulatory element essential for the anaerobic induction
rna-XM_024607325.1	272	317	cis-acting regulatory element involved in the MeJA-responsiveness
rna-XM_024607325.1	1753	1798	cis-acting regulatory element involved in the MeJA-responsiveness
rna-XM_024607325.1	644	692	part of a light responsive element
rna-XM_024607325.1	940	989	cis-acting element involved in salicylic acid responsiveness
rna-XM_024607325.1	422	468	part of a conserved DNA module involved in light responsiveness
rna-XM_024607325.1	460	506	part of a conserved DNA module involved in light responsiveness
rna-XM_024607612.1	-10	35	common cis-acting element in promoter and enhancer regions
rna-XM_024607612.1	235	280	common cis-acting element in promoter and enhancer regions
rna-XM_024607612.1	325	370	common cis-acting element in promoter and enhancer regions
rna-XM_024607612.1	357	402	common cis-acting element in promoter and enhancer regions
rna-XM_024607612.1	815	860	common cis-acting element in promoter and enhancer regions
rna-XM_024607612.1	1029	1074	common cis-acting element in promoter and enhancer regions
rna-XM_024607612.1	1049	1094	common cis-acting element in promoter and enhancer regions
rna-XM_024607612.1	1055	1100	common cis-acting element in promoter and enhancer regions
rna-XM_024607612.1	1058	1103	common cis-acting element in promoter and enhancer regions
rna-XM_024607612.1	1381	1426	common cis-acting element in promoter and enhancer regions
rna-XM_024607612.1	1450	1495	common cis-acting element in promoter and enhancer regions
rna-XM_024607612.1	1512	1557	common cis-acting element in promoter and enhancer regions
rna-XM_024607612.1	1536	1581	common cis-acting element in promoter and enhancer regions
rna-XM_024607612.1	1542	1587	common cis-acting element in promoter and enhancer regions
rna-XM_024607612.1	1780	1828	common cis-acting element in promoter and enhancer regions
rna-XM_024607612.1	1781	1826	common cis-acting element in promoter and enhancer regions
rna-XM_024607612.1	1784	1829	common cis-acting element in promoter and enhancer regions
rna-XM_024607612.1	1806	1851	common cis-acting element in promoter and enhancer regions
rna-XM_024607612.1	1820	1865	common cis-acting element in promoter and enhancer regions
rna-XM_024607612.1	633	680	part of a light responsive element
rna-XM_024607612.1	1853	1900	part of a light responsive element
rna-XM_024607612.1	857	903	MYBHv1 binding site
rna-XM_024607612.1	999	1045	MYBHv1 binding site
rna-XM_024607612.1	248	294	cis-acting regulatory element related to meristem expression
rna-XM_024607612.1	854	903	cis-acting element involved in cell cycle regulation
rna-XM_024607612.1	1443	1489	cis-acting element involved in low-temperature responsiveness
rna-XM_024607612.1	915	964	cis-acting element involved in light responsiveness
rna-XM_024607612.1	600	649	cis-acting regulatory element involved in zein metabolism regulation
rna-XM_024607612.1	1119	1165	part of a light responsive element
rna-XM_024607612.1	1771	1817	part of a light responsive element
rna-XM_024607612.1	899	946	MYB binding site involved in light responsiveness
rna-XM_024607612.1	574	624	part of a light responsive element
rna-XM_024607612.1	952	999	cis-regulatory element involved in endosperm expression
rna-XM_024607612.1	-14	32	part of a conserved DNA module involved in light responsiveness
rna-XM_024607612.1	779	825	part of a conserved DNA module involved in light responsiveness
rna-XM_024607612.1	1321	1367	part of a conserved DNA module involved in light responsiveness
rna-XM_024607612.1	1384	1430	part of a conserved DNA module involved in light responsiveness
rna-XM_024607612.1	1418	1464	part of a conserved DNA module involved in light responsiveness
rna-XM_024607612.1	1237	1287	part of a light responsive element
rna-XM_024607612.1	115	164	cis-acting element involved in salicylic acid responsiveness
rna-XM_024607612.1	483	532	cis-acting element involved in salicylic acid responsiveness
rna-XM_024607612.1	642	691	cis-acting element involved in salicylic acid responsiveness
rna-XM_024607612.1	874	923	cis-acting element involved in salicylic acid responsiveness
rna-XM_024607612.1	13	59	core promoter element around -30 of transcription start
rna-XM_024607612.1	14	60	core promoter element around -30 of transcription start
rna-XM_024607612.1	15	59	core promoter element around -30 of transcription start
rna-XM_024607612.1	54	100	core promoter element around -30 of transcription start
rna-XM_024607612.1	55	100	core promoter element around -30 of transcription start
rna-XM_024607612.1	56	100	core promoter element around -30 of transcription start
rna-XM_024607612.1	101	148	core promoter element around -30 of transcription start
rna-XM_024607612.1	102	148	core promoter element around -30 of transcription start
rna-XM_024607612.1	103	148	core promoter element around -30 of transcription start
rna-XM_024607612.1	104	148	core promoter element around -30 of transcription start
rna-XM_024607612.1	498	542	core promoter element around -30 of transcription start
rna-XM_024607612.1	747	793	core promoter element around -30 of transcription start
rna-XM_024607612.1	748	794	core promoter element around -30 of transcription start
rna-XM_024607612.1	749	795	core promoter element around -30 of transcription start
rna-XM_024607612.1	750	794	core promoter element around -30 of transcription start
rna-XM_024607612.1	766	810	core promoter element around -30 of transcription start
rna-XM_024607612.1	771	815	core promoter element around -30 of transcription start
rna-XM_024607612.1	799	847	core promoter element around -30 of transcription start
rna-XM_024607612.1	869	917	core promoter element around -30 of transcription start
rna-XM_024607612.1	942	988	core promoter element around -30 of transcription start
rna-XM_024607612.1	943	987	core promoter element around -30 of transcription start
rna-XM_024607612.1	985	1031	core promoter element around -30 of transcription start
rna-XM_024607612.1	986	1031	core promoter element around -30 of transcription start
rna-XM_024607612.1	987	1031	core promoter element around -30 of transcription start
rna-XM_024607612.1	1285	1332	core promoter element around -30 of transcription start
rna-XM_024607612.1	1433	1482	core promoter element around -30 of transcription start
rna-XM_024607612.1	1434	1481	core promoter element around -30 of transcription start
rna-XM_024607612.1	1435	1481	core promoter element around -30 of transcription start
rna-XM_024607612.1	1436	1481	core promoter element around -30 of transcription start
rna-XM_024607612.1	1437	1481	core promoter element around -30 of transcription start
rna-XM_024607612.1	1476	1522	core promoter element around -30 of transcription start
rna-XM_024607612.1	1477	1521	core promoter element around -30 of transcription start
rna-XM_024607612.1	1483	1531	core promoter element around -30 of transcription start
rna-XM_024607612.1	1527	1574	core promoter element around -30 of transcription start
rna-XM_024607612.1	1528	1574	core promoter element around -30 of transcription start
rna-XM_024607612.1	1529	1574	core promoter element around -30 of transcription start
rna-XM_024607612.1	1530	1574	core promoter element around -30 of transcription start
rna-XM_024607612.1	1958	2000	core promoter element around -30 of transcription start
rna-XM_024607612.1	1960	2000	core promoter element around -30 of transcription start
rna-XM_024607612.1	1962	2000	core promoter element around -30 of transcription start
rna-XM_024607612.1	96	142	cis-acting regulatory element essential for the anaerobic induction
rna-XM_024607612.1	155	201	cis-acting regulatory element essential for the anaerobic induction
rna-XM_024607612.1	212	258	cis-acting regulatory element essential for the anaerobic induction
rna-XM_024607612.1	932	979	cis-acting regulatory element involved in auxin responsiveness
rna-XM_024607612.1	1812	1859	cis-acting regulatory element involved in auxin responsiveness
rna-XM_024607612.1	1487	1540	part of a light responsive module
rna-XM_024607612.1	411	459	cis-acting regulatory element involved in seed-specific regulation
rna-XM_024607612.1	1179	1229	binding site of AT-rich DNA binding protein (ATBP-1)
rna-XM_024607612.1	1539	1589	binding site of AT-rich DNA binding protein (ATBP-1)
rna-XM_024607612.1	1238	1287	part of a conserved DNA module involved in light responsiveness
rna-XM_024607612.1	883	932	cis-acting element involved in defense and stress responsiveness
rna-XM_024607612.1	1178	1227	cis-acting regulatory element involved in circadian control
rna-XM_024611036.1	1301	1350	cis-acting element involved in salicylic acid responsiveness
rna-XM_024611036.1	1594	1643	cis-acting element involved in salicylic acid responsiveness
rna-XM_024611036.1	62	109	light responsive element
rna-XM_024611036.1	63	109	light responsive element
rna-XM_024611036.1	76	122	light responsive element
rna-XM_024611036.1	833	879	light responsive element
rna-XM_024611036.1	1352	1399	cis-regulatory element involved in endosperm expression
rna-XM_024611036.1	751	797	part of a conserved DNA module involved in light responsiveness
rna-XM_024611036.1	483	532	cis-acting element involved in defense and stress responsiveness
rna-XM_024611036.1	1812	1861	cis-acting element involved in defense and stress responsiveness
rna-XM_024611036.1	1021	1074	part of a light responsive module
rna-XM_024611036.1	11	55	core promoter element around -30 of transcription start
rna-XM_024611036.1	94	140	core promoter element around -30 of transcription start
rna-XM_024611036.1	95	139	core promoter element around -30 of transcription start
rna-XM_024611036.1	325	371	core promoter element around -30 of transcription start
rna-XM_024611036.1	326	371	core promoter element around -30 of transcription start
rna-XM_024611036.1	327	371	core promoter element around -30 of transcription start
rna-XM_024611036.1	339	384	core promoter element around -30 of transcription start
rna-XM_024611036.1	340	384	core promoter element around -30 of transcription start
rna-XM_024611036.1	366	410	core promoter element around -30 of transcription start
rna-XM_024611036.1	372	418	core promoter element around -30 of transcription start
rna-XM_024611036.1	373	418	core promoter element around -30 of transcription start
rna-XM_024611036.1	374	418	core promoter element around -30 of transcription start
rna-XM_024611036.1	444	491	core promoter element around -30 of transcription start
rna-XM_024611036.1	445	491	core promoter element around -30 of transcription start
rna-XM_024611036.1	446	491	core promoter element around -30 of transcription start
rna-XM_024611036.1	447	491	core promoter element around -30 of transcription start
rna-XM_024611036.1	658	705	core promoter element around -30 of transcription start
rna-XM_024611036.1	807	854	core promoter element around -30 of transcription start
rna-XM_024611036.1	808	854	core promoter element around -30 of transcription start
rna-XM_024611036.1	809	856	core promoter element around -30 of transcription start
rna-XM_024611036.1	810	856	core promoter element around -30 of transcription start
rna-XM_024611036.1	811	857	core promoter element around -30 of transcription start
rna-XM_024611036.1	812	856	core promoter element around -30 of transcription start
rna-XM_024611036.1	936	982	core promoter element around -30 of transcription start
rna-XM_024611036.1	937	982	core promoter element around -30 of transcription start
rna-XM_024611036.1	938	982	core promoter element around -30 of transcription start
rna-XM_024611036.1	981	1028	core promoter element around -30 of transcription start
rna-XM_024611036.1	1010	1056	core promoter element around -30 of transcription start
rna-XM_024611036.1	1011	1056	core promoter element around -30 of transcription start
rna-XM_024611036.1	1012	1056	core promoter element around -30 of transcription start
rna-XM_024611036.1	1020	1066	core promoter element around -30 of transcription start
rna-XM_024611036.1	1021	1065	core promoter element around -30 of transcription start
rna-XM_024611036.1	1072	1118	core promoter element around -30 of transcription start
rna-XM_024611036.1	1073	1117	core promoter element around -30 of transcription start
rna-XM_024611036.1	1081	1127	core promoter element around -30 of transcription start
rna-XM_024611036.1	1082	1126	core promoter element around -30 of transcription start
rna-XM_024611036.1	1097	1143	core promoter element around -30 of transcription start
rna-XM_024611036.1	1098	1144	core promoter element around -30 of transcription start
rna-XM_024611036.1	1099	1145	core promoter element around -30 of transcription start
rna-XM_024611036.1	1100	1144	core promoter element around -30 of transcription start
rna-XM_024611036.1	1600	1647	core promoter element around -30 of transcription start
rna-XM_024611036.1	1623	1671	core promoter element around -30 of transcription start
rna-XM_024611036.1	362	407	cis-acting element involved in the abscisic acid responsiveness
rna-XM_024611036.1	508	555	cis-acting element involved in the abscisic acid responsiveness
rna-XM_024611036.1	1172	1219	gibberellin-responsive element
rna-XM_024611036.1	14	59	common cis-acting element in promoter and enhancer regions
rna-XM_024611036.1	129	174	common cis-acting element in promoter and enhancer regions
rna-XM_024611036.1	201	246	common cis-acting element in promoter and enhancer regions
rna-XM_024611036.1	252	297	common cis-acting element in promoter and enhancer regions
rna-XM_024611036.1	571	616	common cis-acting element in promoter and enhancer regions
rna-XM_024611036.1	755	800	common cis-acting element in promoter and enhancer regions
rna-XM_024611036.1	766	811	common cis-acting element in promoter and enhancer regions
rna-XM_024611036.1	928	973	common cis-acting element in promoter and enhancer regions
rna-XM_024611036.1	944	989	common cis-acting element in promoter and enhancer regions
rna-XM_024611036.1	1015	1060	common cis-acting element in promoter and enhancer regions
rna-XM_024611036.1	1407	1452	common cis-acting element in promoter and enhancer regions
rna-XM_024611036.1	1560	1605	common cis-acting element in promoter and enhancer regions
rna-XM_024611036.1	1649	1694	common cis-acting element in promoter and enhancer regions
rna-XM_024611036.1	1741	1786	common cis-acting element in promoter and enhancer regions
rna-XM_024611036.1	842	891	cis-acting regulatory element involved in zein metabolism regulation
rna-XM_024611036.1	1483	1529	part of a light responsive element
rna-XM_024611036.1	362	408	cis-acting regulatory element involved in light responsiveness
rna-XM_024611036.1	496	542	cis-acting regulatory element involved in light responsiveness
rna-XM_024611036.1	335	384	part of a light responsive element
rna-XM_024611049.1	-7	38	common cis-acting element in promoter and enhancer regions
rna-XM_024611049.1	74	119	common cis-acting element in promoter and enhancer regions
rna-XM_024611049.1	145	190	common cis-acting element in promoter and enhancer regions
rna-XM_024611049.1	372	417	common cis-acting element in promoter and enhancer regions
rna-XM_024611049.1	595	640	common cis-acting element in promoter and enhancer regions
rna-XM_024611049.1	821	866	common cis-acting element in promoter and enhancer regions
rna-XM_024611049.1	905	950	common cis-acting element in promoter and enhancer regions
rna-XM_024611049.1	1019	1064	common cis-acting element in promoter and enhancer regions
rna-XM_024611049.1	1155	1200	common cis-acting element in promoter and enhancer regions
rna-XM_024611049.1	1328	1373	common cis-acting element in promoter and enhancer regions
rna-XM_024611049.1	1476	1521	common cis-acting element in promoter and enhancer regions
rna-XM_024611049.1	1719	1764	common cis-acting element in promoter and enhancer regions
rna-XM_024611049.1	1743	1788	common cis-acting element in promoter and enhancer regions
rna-XM_024611049.1	1772	1817	common cis-acting element in promoter and enhancer regions
rna-XM_024611049.1	1835	1880	common cis-acting element in promoter and enhancer regions
rna-XM_024611049.1	1872	1917	common cis-acting element in promoter and enhancer regions
rna-XM_024611049.1	882	927	cis-acting regulatory element involved in the MeJA-responsiveness
rna-XM_024611049.1	1261	1307	cis-acting regulatory element related to meristem expression
rna-XM_024611049.1	1113	1161	part of a module for light response
rna-XM_024611049.1	190	236	enhancer-like element involved in anoxic specific inducibility
rna-XM_024611049.1	629	675	cis-acting regulatory element involved in light responsiveness
rna-XM_024611049.1	1643	1689	cis-acting regulatory element involved in light responsiveness
rna-XM_024611049.1	1359	1405	auxin-responsive element
rna-XM_024611049.1	1352	1398	cis-acting element involved in low-temperature responsiveness
rna-XM_024611049.1	583	629	part of a light responsive element
rna-XM_024611049.1	367	414	light responsive element
rna-XM_024611049.1	368	414	light responsive element
rna-XM_024611049.1	436	483	light responsive element
rna-XM_024611049.1	154	200	part of a conserved DNA module involved in light responsiveness
rna-XM_024611049.1	613	659	part of a conserved DNA module involved in light responsiveness
rna-XM_024611049.1	678	724	part of a conserved DNA module involved in light responsiveness
rna-XM_024611049.1	792	838	part of a conserved DNA module involved in light responsiveness
rna-XM_024611049.1	1940	1986	part of a conserved DNA module involved in light responsiveness
rna-XM_024611049.1	60	109	cis-acting element involved in salicylic acid responsiveness
rna-XM_024611049.1	722	771	cis-acting element involved in salicylic acid responsiveness
rna-XM_024611049.1	629	675	cis-acting element involved in the abscisic acid responsiveness
rna-XM_024611049.1	630	675	cis-acting element involved in the abscisic acid responsiveness
rna-XM_024611049.1	1644	1689	cis-acting element involved in the abscisic acid responsiveness
rna-XM_024611049.1	8	54	core promoter element around -30 of transcription start
rna-XM_024611049.1	9	54	core promoter element around -30 of transcription start
rna-XM_024611049.1	10	54	core promoter element around -30 of transcription start
rna-XM_024611049.1	310	354	core promoter element around -30 of transcription start
rna-XM_024611049.1	564	610	core promoter element around -30 of transcription start
rna-XM_024611049.1	565	610	core promoter element around -30 of transcription start
rna-XM_024611049.1	566	610	core promoter element around -30 of transcription start
rna-XM_024611049.1	608	653	core promoter element around -30 of transcription start
rna-XM_024611049.1	609	653	core promoter element around -30 of transcription start
rna-XM_024611049.1	640	686	core promoter element around -30 of transcription start
rna-XM_024611049.1	641	686	core promoter element around -30 of transcription start
rna-XM_024611049.1	642	686	core promoter element around -30 of transcription start
rna-XM_024611049.1	666	714	core promoter element around -30 of transcription start
rna-XM_024611049.1	667	714	core promoter element around -30 of transcription start
rna-XM_024611049.1	668	714	core promoter element around -30 of transcription start
rna-XM_024611049.1	669	714	core promoter element around -30 of transcription start
rna-XM_024611049.1	670	714	core promoter element around -30 of transcription start
rna-XM_024611049.1	728	775	core promoter element around -30 of transcription start
rna-XM_024611049.1	837	883	core promoter element around -30 of transcription start
rna-XM_024611049.1	838	882	core promoter element around -30 of transcription start
rna-XM_024611049.1	844	890	core promoter element around -30 of transcription start
rna-XM_024611049.1	846	890	core promoter element around -30 of transcription start
rna-XM_024611049.1	860	907	core promoter element around -30 of transcription start
rna-XM_024611049.1	1094	1138	core promoter element around -30 of transcription start
rna-XM_024611049.1	1610	1655	core promoter element around -30 of transcription start
rna-XM_024611049.1	1611	1655	core promoter element around -30 of transcription start
rna-XM_024611049.1	1710	1755	core promoter element around -30 of transcription start
rna-XM_024611049.1	1711	1755	core promoter element around -30 of transcription start
rna-XM_024611049.1	133	179	cis-acting regulatory element essential for the anaerobic induction
rna-XM_024611049.1	1102	1148	cis-acting regulatory element essential for the anaerobic induction
rna-XM_024611049.1	1419	1465	cis-acting regulatory element essential for the anaerobic induction
rna-XM_024611049.1	1299	1347	cis-acting regulatory element involved in seed-specific regulation
rna-XM_024611049.1	882	927	cis-acting regulatory element involved in the MeJA-responsiveness
rna-XM_024611049.1	962	1011	cis-acting element involved in defense and stress responsiveness
rna-XM_024611049.1	629	675	cis-acting regulatory element involved in light responsiveness

## Sheet: Total numbers of elements
	Name	Number
development-related	AT-rich element	6
development-related	CAT-box	10
development-related	MSA-like	6
hormone responsive	ABRE	25
hormone responsive	CGTCA-motif	19
hormone responsive	GARE-motif	8
hormone responsive	O2-site	9
hormone responsive	TCA-element	20
hormone responsive	TGACG-motif	19
hormone responsive	TGA-element	9
light responsive	AE-box	15
light responsive	AT1-motif	6
light responsive	ATCT-motif	6
light responsive	GA-motif	8
light responsive	GATA-motif	7
light responsive	G-box	26
light responsive	GT1-motif	34
light responsive	MRE	8
light responsive	TCCC-motif	9
light responsive	TCT-motif	27
stress responsive	ARE	45
stress responsive	LTR	11
stress responsive	MBS	7
stress responsive	TC-rich repeats	13
