# Supplementary material for: Genome-wide analysis of TPX2 gene family in Populus trichocarpa and its specific response genes under various abiotic stresses
Source: Front Plant Sci. 2023 Mar 13;14:1159181. doi: 10.3389/fpls.2023.1159181 (PMC10040543; doi:10.3389/fpls.2023.1159181)
Supplement: Supplementary Figure 1 — Structure of PtTPX2 genes and motif composition of PtTPX2 proteins. (UTR: Untranslated Regions. CDS: Coding DNA Sequence). [file DataSheet_1.zip › Supplementary materials/Table S4 PtTPX2 gene expression patterns.xlsx]

## Sheet: Different organizations
	Young			Mature
	Leaf	Stem	Root	Leaf	Stem	Root
PtMAP20	0.000276797	0.174488	0.526317	0.00330979	1	0.538406
PtMAP20L1	1	0.386629	0.133248	0.0213285	0.14211	0.0317851
PtMAP20L2	1	0.395696	0.176361	0.0122611	0.128678	0.0290142
PtTPX2-1	1	0.14663	0.0496777	0.522077	0.0937273	0.0445017
PtTPX2-2	1	0.323599	0.151294	0.0280087	0.0852317	0.0368446
PtWDL1	1	0.623085	0.0795898	0.192426	0.474656	0.0662044
PtWDL2	1	0.320303	0.169067	0.0309434	0.173358	0.0333022
PtWDL3	1	0.277655	0.159622	0.229961	0.235749	0.117093
PtWDL4	1	0.407113	0.0788059	0.196871	0.355328	0.118698
PtWDL5	1	0.39554	0.109665	0.321065	0.28751	0.133111
PtWDL6	0.728313	1	0.147671	0.316031	0.246226	0.203712
PtWDL7	1	0.438829	0.0550341	0.327281	0.517748	0.0504428
PtWDL8	1	0.384976	0.133706	0.423974	0.364637	0.194933
PtWDL9	1	0.218079	0.0320259	0.041446	0.0693743	0.016005
PtWDL10	1	0.576132	0.290317	0.167606	0.241291	0.454523
PtWDL11	1	0.466064	0.0809511	0.802232	0.301169	0.0317783
PtWDL12	1	0.269206	0.0738076	0.231567	0.13671	0.0705724
PtWDL13	1	0.22631	0.0557345	0.0688796	0.124349	0.0582705
PtWDL14	1	0.18258	0.0491575	0.15439	0.104174	0.106463

## Sheet: Drought stress
	Leaf					Stem					Root
	0 h	6 h	12 h	18 h	24 h	0 h	6 h	12 h	18 h	24 h	0 h	6 h	12 h	18 h	24 h
PtMAP20	0.0169062	0.00634532	0.0147541	9.9113e-05	0.0121795	0.601231	1	0.526677	0.00951406	0.000784578	0.275049	0.206763	0.0120917	0.00431814	0.00385724
PtMAP20L1	0.223856	0.125403	0.0233817	0.0280639	0.6985	0.331829	1	0.746035	0.271569	0.136839	0.37479	0.489724	0.160525	0.0493092	0.0420163
PtMAP20L2	0.0105998	0.0314111	0.0255543	0.00391589	0.247007	1	0.699135	0.493956	0.0693777	0.0088069	0.139815	0.00154502	0.00245436	2.92106e-05	0.0730065
PtTPX2-1	0.984703	0.290872	0.200228	0.291408	1	0.526647	0.842262	0.403585	0.347112	0.364393	0.496053	0.302136	0.638147	0.397153	0.236266
PtTPX2-2	0.581015	0.033834	0.0582062	0.00718191	0.374597	1	0.126258	0.16276	0.0998465	0.00977344	0.375875	0.314976	0.163573	0.0210299	0.0167702
PtWDL1	0.76395	0.196854	0.18568	0.161954	0.183416	1	0.487349	0.313168	0.254117	0.0993444	0.470192	0.326318	0.144708	0.134873	0.174692
PtWDL2	0.159838	0.0848245	0.0540302	0.0144905	0.179292	0.813112	1	0.889079	0.130053	0.0568264	0.470555	0.659617	0.192467	0.0795595	0.0873137
PtWDL3	0.0356294	0.0485185	0.10486	0.0320749	1	0.0422828	0.0845857	0.125335	0.0420592	0.0423832	0.0725091	0.0899801	0.193458	0.0709425	0.137138
PtWDL4	0.140338	0.247225	0.340441	0.748567	0.337467	0.282296	0.309921	0.161417	1	0.580208	0.121705	0.319234	0.260882	0.783832	0.930593
PtWDL5	0.5074	0.585439	0.585144	0.96579	0.788276	0.787209	0.523352	0.835101	0.809447	1	0.333855	0.440097	0.412489	0.718445	0.901071
PtWDL6	0.451687	0.506375	0.476026	0.840894	0.626533	0.672583	0.438401	0.718831	0.82359	1	0.32184	0.379037	0.345485	0.636394	0.844908
PtWDL7	0.321263	0.0832038	0.0362257	0.0224803	0.0818426	1	0.312367	0.308172	0.0601261	0.205083	0.151231	0.0483665	0.0312899	0.0134361	0.00771276
PtWDL8	0.252398	0.171486	0.203913	0.352834	0.244592	0.205583	0.182099	0.350622	0.297195	0.350564	0.421523	0.411173	0.435035	0.715798	1
PtWDL9	0.24282	0.0476902	0.0302954	0.0131824	0.204322	0.501383	0.33746	0.251624	0.0862355	0.0699675	1	0.26147	0.15263	0.0166859	0.0170782
PtWDL10	0.255306	0.663094	0.940357	0.763413	0.929121	0.430267	0.347728	0.266538	0.635428	0.358989	0.112466	0.632428	0.547469	1	0.508734
PtWDL11	1	0.0480555	0.0225276	0.00403077	0.0750639	0.104731	0.0329921	0.0539161	0.00422939	0.011336	0.0213765	0.0136941	0.00948965	0.00141896	0.00207323
PtWDL12	1	0.232902	0.126925	0.0488102	0.161628	0.209455	0.16773	0.091881	0.0468742	0.0648883	0.0621545	0.0536988	0.0559751	0.0664128	0.0493073
PtWDL13	1	0.401776	0.153225	0.0492984	0.1163	0.166457	0.0728054	0.0526836	0.0238629	0.102214	0.13617	0.0565944	0.107036	0.0605317	0.1282
PtWDL14	1	0.548726	0.212928	0.0687536	0.143136	0.16265	0.0443124	0.0447831	0.0116199	0.0717629	0.133881	0.0748418	0.125598	0.0802773	0.179438

## Sheet: Hot stress
	Leaf					Stem					Root
	0 h	6 h	12 h	18 h	24 h	0 h	6 h	12 h	18 h	24 h	0 h	6 h	12 h	18 h	24 h
PtMAP20	0.0123522	0.000717232	0.0101193	0.00262643	0.136454	0.438121	0.167198	1	0.137434	0.131676	0.19925	0.0399864	0.020502	0.00509374	0.0118482
PtMAP20L1	0.0125495	0.00140917	0.0443396	0.0138107	0.437779	0.0180928	0.0123638	0.0269705	1.01934	1	0.0210128	0.00578567	0.00604192	0.0139151	0.0119814
PtMAP20L2	0.00868594	0.00201449	0.0546175	0.008409	0.374516	0.817491	0.195981	0.137529	1	0.294322	0.115025	0.0160385	0.0110441	0.0170194	0.0489598
PtTPX2-1	0.038753	0.00968133	0.0577308	0.0298412	0.318738	0.0201873	0.00967476	0.0152729	0.866386	1	0.0196444	0.00716357	0.00588813	0.0166523	0.0179453
PtTPX2-2	0.0890787	0.0162015	0.294517	0.00414645	1	0.126883	0.0209103	0.00936269	0.396043	0.117714	0.0575542	0.0138588	0.0653458	0.0989517	0.149989
PtWDL1	0.406915	0.156357	0.135948	0.153451	0.526617	0.520097	0.189082	0.429863	0.964733	1	0.250549	0.10892	0.101511	0.0603989	0.0955731
PtWDL2	0.0175216	0.00202082	0.0165426	0.00833628	0.193163	0.0871905	0.0291699	0.0973569	1	0.84258	0.0503241	0.035983	0.0373374	0.0392041	0.0571711
PtWDL3	0.0125869	0.0284097	0.133066	0.0301516	1	0.0145463	0.0681812	0.0979981	0.514918	0.42679	0.0249678	0.0337879	0.0421849	0.0593493	0.0433631
PtWDL4	0.142691	1	0.224109	0.292519	0.370688	0.287652	0.730301	0.773885	0.74661	0.480573	0.124219	0.281461	0.244531	0.23073	0.141678
PtWDL5	0.262467	0.196444	0.162089	0.278914	0.440185	0.398769	0.315891	0.274106	1	0.443794	0.169284	0.0945603	0.0895605	0.110147	0.0689436
PtWDL6	0.192297	0.153535	0.107809	0.226102	0.322422	0.281282	0.228817	0.224151	1	0.433774	0.134252	0.058738	0.0593093	0.0734743	0.0587664
PtWDL7	0.180165	0.0320374	0.0608426	0.0176182	0.325738	0.563807	0.0881064	0.134032	1	0.53962	0.0836809	0.0203382	0.0237437	0.033393	0.0309016
PtWDL8	0.595343	0.213351	0.130996	0.322728	0.205828	0.490095	0.295286	0.27731	0.316745	0.236477	1	0.202591	0.214145	0.256752	0.201729
PtWDL9	0.00841198	0.0005717	0.0211723	0.0064737	0.197725	0.0227292	0.0105919	0.011848	1	0.398073	0.0347694	0.00121692	0.00206927	0.00151157	0.0038455
PtWDL10	0.0630493	0.122793	0.193639	0.109159	1	0.106167	0.0402998	0.0478818	0.914692	0.417965	0.0274526	0.0463909	0.0231571	0.0468218	0.0149374
PtWDL11	0.167946	0.0016138	0.0394585	0.00996745	0.272534	0.0166101	0.0126411	0.0150388	1	0.298165	0.00343973	0.000215476	0.00116561	0.00361494	0.00630428
PtWDL12	1	0.00581758	0.0243321	0.0163218	0.117847	0.209455	0.0416196	0.0250664	0.262045	0.261576	0.0621545	0.00885305	0.00933209	0.0235243	0.0173892
PtWDL13	0.309505	0.0373732	0.047156	0.0371472	0.216197	0.0495722	0.0712405	0.0876304	1	0.536096	0.0410679	0.0149545	0.00971691	0.0281944	0.0192346
PtWDL14	0.266277	0.0277559	0.0328362	0.0324374	0.149261	0.042124	0.0552568	0.0786024	1	0.358229	0.0343978	0.0105993	0.00776854	0.0225508	0.0137464

## Sheet: Salt stress
	Leaf					Stem					Root
	0 h	6 h	12 h	18 h	24 h	0 h	6 h	12 h	18 h	24 h	0 h	6 h	12 h	18 h	24 h
PtMAP20	0.0281982	0.00465494	0.169719	0.73038	0.0112799	1	0.871879	0.402501	0.634621	0.230538	0.45623	0.274051	0.0427615	0.0620264	0.00533425
PtMAP20L1	0.0132756	0.00644622	0.014504	1	0.00952052	0.0191762	0.0294643	0.00909141	0.414401	0.0969085	0.0221112	0.0346864	0.00832931	0.00657023	0.00540905
PtMAP20L2	0.0105998	0.0975371	0.827263	0.277411	0.00623725	1	0.589899	0.0382718	0.22467	0.892067	0.139815	0.0500791	0.0263019	0.0200033	0.0138227
PtTPX2-1	0.0452425	0.0175381	0.160875	0.257389	0.0166219	0.0235564	0.0428138	0.0180729	1	0.268217	0.0229347	0.0142915	0.0291485	0.0188911	0.0190106
PtTPX2-2	0.00681646	0.0113163	1	0.236519	0.0272467	0.0100634	0.224012	0.064279	0.10068	0.0575376	0.00446427	0.0017737	0.00152425	0.0008859	0.00106604
PtWDL1	0.0672921	0.0246747	1	0.220324	0.0281583	0.0860421	0.106381	0.0586519	0.138662	0.0457473	0.0414075	0.0172826	0.0292866	0.0283472	0.0252469
PtWDL2	0.0338319	0.0427608	0.109216	0.165374	0.00729955	0.172968	0.153335	0.059045	1	0.571793	0.100052	0.0507862	0.121396	0.0491499	0.0681074
PtWDL3	0.073477	0.0578921	0.0395091	0.146102	0.0130612	0.0860201	0.0483994	0.0201001	1	0.248587	0.147464	0.0658669	0.136798	0.0844279	0.0915031
PtWDL4	0.251174	0.537708	0.22861	0.415315	0.462764	0.491393	0.320483	0.515899	0.979356	1	0.213764	0.148176	0.304478	0.286544	0.524475
PtWDL5	0.162972	0.475555	0.351533	0.374939	0.412965	0.250144	0.31941	0.262006	1	0.968659	0.106093	0.0513976	0.13222	0.166334	0.337449
PtWDL6	0.149859	0.490257	0.299739	0.326825	0.402549	0.226131	0.242981	0.217557	1	0.99547	0.108634	0.0466123	0.127401	0.162907	0.354781
PtWDL7	0.321263	0.049616	0.23189	0.083618	0.0104205	1	0.239067	0.127781	0.912398	0.125074	0.151231	0.00616879	0.00343069	0.00819331	0.00285811
PtWDL8	0.240101	0.496774	1	0.434141	0.361	0.194524	0.329371	0.425085	0.852443	0.64541	0.401227	0.148244	0.14638	0.280819	0.586084
PtWDL9	0.0310783	0.0256291	0.0502275	0.372441	0.0135298	0.0858669	0.0193383	0.0476263	1	0.618061	0.129297	0.0329881	0.0175392	0.0133666	0.0127782
PtWDL10	0.205601	0.167404	0.165072	0.662349	0.183985	0.352108	0.21282	0.201529	1	0.562597	0.0925778	0.0935289	0.139747	0.15091	0.39637
PtWDL11	1	0.0294289	0.103139	0.151849	0.0235831	0.0889778	0.135937	0.0521718	0.27627	0.679542	0.0213718	0.00608699	0.0534702	0.0221012	0.0175373
PtWDL12	1	0.189027	0.28105	0.0938189	0.0527	0.209453	0.50019	0.152417	0.225592	0.244081	0.0621459	0.0228321	0.157583	0.0693971	0.125478
PtWDL13	0.365833	0.359259	0.619788	0.175339	0.0471081	0.0595439	0.0933843	0.0479187	1	0.318286	0.0491345	0.0307997	0.332828	0.0865163	0.0650791
PtWDL14	1	0.36813	0.608463	0.23082	0.0491219	0.0730742	0.106954	0.0637741	0.450261	0.355009	0.0599108	0.0329102	0.360081	0.0912733	0.0680344
